# Supplementary material for: ﻿A review of Gryllidae (Grylloidea) with the description of one new species and four new distribution records from the Sindh Province, Pakistan
Source: Zookeys. 2021 Dec 15;1078:1–33. doi: 10.3897/zookeys.1078.69850 (PMC8695564; doi:10.3897/zookeys.1078.69850)
Supplement: XML Treatment for Acheta hispanicus [file zookeys.1078.69850-treatment2.xml]

<!DOCTYPE tp:taxon-treatment
  PUBLIC "-//TaxonX//DTD Taxonomic Treatment Publishing DTD v0 20100105//EN" "tax-treatment-NSO.dtd">
<tp:taxon-treatment xmlns:tp="http://www.plazi.org/taxpub"><tp:treatment-meta><kwd-group><label>Taxon classification</label><kwd>
                  <named-content content-type="kingdom">Animalia</named-content>
                </kwd><kwd>
                  <named-content content-type="order">Orthoptera</named-content>
                </kwd><kwd>
                  <named-content content-type="family">Gryllidae</named-content>
                </kwd></kwd-group><mixed-citation publication-type="journal"><person-group><name><surname>Sultana</surname><given-names>Riffat</given-names></name><name><surname>Sanam</surname><given-names>Surriya</given-names></name><name><surname>Kumar</surname><given-names>Santosh</given-names></name><name><surname>R</surname><given-names>Sheik Mohammad Shamsudeen</given-names></name><name><surname>Soomro</surname><given-names>Fakhra</given-names></name></person-group><article-title>﻿A review of <tp:taxon-name><tp:taxon-name-part taxon-name-part-type="genus" reg="Gryllidae">Gryllidae</tp:taxon-name-part></tp:taxon-name> (<tp:taxon-name><tp:taxon-name-part taxon-name-part-type="superfamily">Grylloidea</tp:taxon-name-part></tp:taxon-name>) with the description of one new species and four new distribution records from the Sindh Province, Pakistan</article-title><source>Zookeys</source><day>15</day><month>12</month><year>2021</year><volume>1078</volume><fpage>1</fpage><lpage>33</lpage><pub-id pub-id-type="doi">10.3897/zookeys.1078.69850</pub-id></mixed-citation></tp:treatment-meta><tp:nomenclature><label>﻿</label><tp:taxon-name>
                <object-id xmlns:xlink="http://www.w3.org/1999/xlink" content-type="arpha" xlink:type="simple">4A2D2F62-3B00-57F2-819E-B96B66837114</object-id>
                <tp:taxon-name-part taxon-name-part-type="genus" reg="Acheta">Acheta</tp:taxon-name-part>
                <tp:taxon-name-part taxon-name-part-type="species" reg="hispanicus">hispanicus</tp:taxon-name-part>
              </tp:taxon-name><tp:taxon-authority>Rambur, 1838</tp:taxon-authority><xref ref-type="fig" rid="F1">Figures 1</xref><xref ref-type="fig" rid="F2">, 2</xref><xref ref-type="fig" rid="F3">, 3</xref><xref ref-type="fig" rid="F4">, 4</xref><xref ref-type="fig" rid="F5">, 5</xref><xref ref-type="fig" rid="F6">, 6</xref><xref ref-type="fig" rid="F7">, 7</xref><xref ref-type="fig" rid="F8">, 8</xref><xref ref-type="fig" rid="F9">, 9</xref><xref ref-type="fig" rid="F10">, 10</xref><xref ref-type="fig" rid="F11">, 11</xref><xref ref-type="table" rid="T1">, Table 1</xref></tp:nomenclature><tp:treatment-sec sec-type="material" id="SECID0EMOAG"><title>Material examined.</title><p>Pakistan, <bold>Sindh Prov.</bold> • 1♂; Riffat, Surriya; 23 Aug. 2019; Mithi <named-content xmlns:xlink="http://www.w3.org/1999/xlink" content-type="dwc:verbatimCoordinates" xlink:type="simple"><named-content content-type="geo-json" specific-use="{&#34;type&#34;:&#34;Point&#34;,&#34;coordinates&#34;:[69.806100,24.743600]}" id="NCID0EXOAG" xlink:type="simple">24.7436°N, 69.8061°E</named-content></named-content>.</p></tp:treatment-sec><tp:treatment-sec sec-type="description" id="SECID0E3OAG"><title>Description.</title><p>Rather large and robust, colouration brownish-yellow (Fig. <xref ref-type="fig" rid="F1">1C</xref>). Head blackish with shining occiput (Fig. <xref ref-type="fig" rid="F2">2C</xref>). Pronotum unicolourous, concave, very slightly widening; anterior and posterior margins almost straight with numerous spots (Fig. <xref ref-type="fig" rid="F1">1C</xref>). Elytra extending to the apex of abdomen, mirror small, obliquely transverse (Fig. <xref ref-type="fig" rid="F8">8C</xref>). Wings long. Legs pale yellowish with numerous hairs. Tibia with eleven pointed spines on either side (Fig. <xref ref-type="fig" rid="F6">6C</xref>). Abdomen yellow, pubescent. Cerci well developed, pointed.</p><p><bold>Male</bold>: <abbrev xmlns:xlink="http://www.w3.org/1999/xlink" xlink:title="Length of head" id="ABBRID0E1PAG" xlink:type="simple">LH</abbrev> 2.17 (<abbrev xmlns:xlink="http://www.w3.org/1999/xlink" xlink:title="millimetres" id="ABBRID0E5PAG" xlink:type="simple">mm</abbrev>), <abbrev xmlns:xlink="http://www.w3.org/1999/xlink" xlink:title="Length of pronotum" id="ABBRID0ECQAG" xlink:type="simple">LP</abbrev> 2.66 (<abbrev xmlns:xlink="http://www.w3.org/1999/xlink" xlink:title="millimetres" id="ABBRID0EGQAG" xlink:type="simple">mm</abbrev>), LT 13 (<abbrev xmlns:xlink="http://www.w3.org/1999/xlink" xlink:title="millimetres" id="ABBRID0EKQAG" xlink:type="simple">mm</abbrev>), <abbrev xmlns:xlink="http://www.w3.org/1999/xlink" xlink:title="Length of femur" id="ABBRID0EOQAG" xlink:type="simple">LF</abbrev> 11 (<abbrev xmlns:xlink="http://www.w3.org/1999/xlink" xlink:title="millimetres" id="ABBRID0ESQAG" xlink:type="simple">mm</abbrev>), LT 08 (<abbrev xmlns:xlink="http://www.w3.org/1999/xlink" xlink:title="millimetres" id="ABBRID0EWQAG" xlink:type="simple">mm</abbrev>), LT 4.9 (<abbrev xmlns:xlink="http://www.w3.org/1999/xlink" xlink:title="millimetres" id="ABBRID0E1QAG" xlink:type="simple">mm</abbrev>), <abbrev xmlns:xlink="http://www.w3.org/1999/xlink" xlink:title="total body length" id="ABBRID0E5QAG" xlink:type="simple">TBL</abbrev> 28 (<abbrev xmlns:xlink="http://www.w3.org/1999/xlink" xlink:title="millimetres" id="ABBRID0ECRAG" xlink:type="simple">mm</abbrev>).</p></tp:treatment-sec><tp:treatment-sec sec-type="ecology" id="SECID0EGRAG"><title>Ecology.</title><p>The species was recorded from Mithi. Usually, they are found in ditches of soil in rice fields. <xref ref-type="bibr" rid="B28">Weissman et al. (1980)</xref> reported that the adults seemed to appear in August but were abundant mid-August to September with a decline observed in October.</p></tp:treatment-sec><tp:treatment-sec sec-type="distribution" id="SECID0EQRAG"><title>Global distribution.</title><p>Portugal, Spain: Granada, India, Pakistan (<xref ref-type="bibr" rid="B6">Cigliano et al. 2020</xref>).</p></tp:treatment-sec><tp:treatment-sec sec-type="remarks" id="SECID0E1RAG"><title>Remarks.</title><p>This species is a new record from Sindh, Pakistan, and also for Asia. The body is wide and robust in structure compared to the more widely distributed <italic><tp:taxon-name><tp:taxon-name-part taxon-name-part-type="genus" reg="Acheta">A.</tp:taxon-name-part><tp:taxon-name-part taxon-name-part-type="species" reg="domesticus">domesticus</tp:taxon-name-part></tp:taxon-name></italic>. In our collection only a single male was captured, so more extensive collections are needed to establish its complete distribution.</p></tp:treatment-sec><tp:treatment-sec><!--Section generated to contain objects referenced in tp:taxon-treatment.--><fig id="F1" position="float" orientation="portrait"><object-id xmlns:xlink="http://www.w3.org/1999/xlink" content-type="doi" xlink:type="simple">10.3897/zookeys.1078.69850.figure1</object-id><object-id xmlns:xlink="http://www.w3.org/1999/xlink" content-type="arpha" xlink:type="simple">C84300C4-E82B-5E8C-BD74-68C4AF92A15F</object-id><label>Figure 1.</label><caption><p><bold>A</bold> male and female dorsal and lateral view of <tp:taxon-name><tp:taxon-name-part taxon-name-part-type="genus" reg="Gryllidae">Gryllidae</tp:taxon-name-part></tp:taxon-name> species. Subfamily <tp:taxon-name><tp:taxon-name-part taxon-name-part-type="subfamily">Gryllinae</tp:taxon-name-part></tp:taxon-name>: 1, 2 <italic><tp:taxon-name><tp:taxon-name-part taxon-name-part-type="genus" reg="Acheta">Acheta</tp:taxon-name-part><tp:taxon-name-part taxon-name-part-type="species" reg="domesticus">domesticus</tp:taxon-name-part></tp:taxon-name></italic> ♂♀, 3 <italic><tp:taxon-name><tp:taxon-name-part taxon-name-part-type="genus" reg="Acheta">A.</tp:taxon-name-part><tp:taxon-name-part taxon-name-part-type="species" reg="hispanicus">hispanicus</tp:taxon-name-part></tp:taxon-name></italic> ♂, 4, 5 <tp:taxon-name><tp:taxon-name-part taxon-name-part-type="genus" reg="Gryllus">Gryllus</tp:taxon-name-part> (<tp:taxon-name-part taxon-name-part-type="subgenus" reg="Gryllus">Gryllus</tp:taxon-name-part>) <tp:taxon-name-part taxon-name-part-type="species" reg="bimaculatus">bimaculatus</tp:taxon-name-part></tp:taxon-name> ♀♂, 6 <tp:taxon-name><tp:taxon-name-part taxon-name-part-type="genus" reg="Gryllidae">G.</tp:taxon-name-part> (<tp:taxon-name-part taxon-name-part-type="subgenus" reg="Gryllus">Gryllus</tp:taxon-name-part>) <tp:taxon-name-part taxon-name-part-type="species" reg="campestris">campestris</tp:taxon-name-part></tp:taxon-name> ♀, 7 <italic><tp:taxon-name><tp:taxon-name-part taxon-name-part-type="genus" reg="Gryllus">G.</tp:taxon-name-part><tp:taxon-name-part taxon-name-part-type="species" reg="septentrionalis">septentrionalis</tp:taxon-name-part></tp:taxon-name></italic> ♀, 8 <italic><tp:taxon-name><tp:taxon-name-part taxon-name-part-type="genus" reg="Gryllodes">Gryllodes</tp:taxon-name-part><tp:taxon-name-part taxon-name-part-type="species" reg="sigillatus">sigillatus</tp:taxon-name-part></tp:taxon-name></italic> ♂ <bold>B</bold> male and female dorsal and lateral view of <tp:taxon-name><tp:taxon-name-part taxon-name-part-type="genus" reg="Gryllidae">Gryllidae</tp:taxon-name-part></tp:taxon-name> species. Subfamily <tp:taxon-name><tp:taxon-name-part taxon-name-part-type="subfamily">Gryllinae</tp:taxon-name-part></tp:taxon-name>: 9 <italic><tp:taxon-name><tp:taxon-name-part taxon-name-part-type="genus" reg="Gryllodes">Gryllodes</tp:taxon-name-part><tp:taxon-name-part taxon-name-part-type="species" reg="supplicans">supplicans</tp:taxon-name-part></tp:taxon-name></italic> ♀, 10 <tp:taxon-name><tp:taxon-name-part taxon-name-part-type="genus" reg="Teleogryllus">Teleogryllus</tp:taxon-name-part> (<tp:taxon-name-part taxon-name-part-type="subgenus" reg="Brachyteleogryllus">Brachyteleogryllus</tp:taxon-name-part>) <tp:taxon-name-part taxon-name-part-type="species" reg="occipitalis">occipitalis</tp:taxon-name-part></tp:taxon-name> ♀, 11,12 <tp:taxon-name><tp:taxon-name-part taxon-name-part-type="genus" reg="Teleogryllus">T.</tp:taxon-name-part> (<tp:taxon-name-part taxon-name-part-type="subgenus" reg="Brachyteleogryllus">Brachyteleogryllus</tp:taxon-name-part>) <tp:taxon-name-part taxon-name-part-type="species" reg="commodus">commodus</tp:taxon-name-part></tp:taxon-name> ♂♀, 13 <italic><tp:taxon-name><tp:taxon-name-part taxon-name-part-type="genus" reg="Modicogryllus">Modicogryllus</tp:taxon-name-part><tp:taxon-name-part taxon-name-part-type="species" reg="sindhensis">sindhensis</tp:taxon-name-part></tp:taxon-name></italic> sp. nov. ♀, 14 <italic><tp:taxon-name><tp:taxon-name-part taxon-name-part-type="genus" reg="Svercus">Svercus</tp:taxon-name-part><tp:taxon-name-part taxon-name-part-type="species" reg="palmetorum">palmetorum</tp:taxon-name-part></tp:taxon-name></italic> ♀ <bold>C</bold> male and female dorsal and lateral view of <tp:taxon-name><tp:taxon-name-part taxon-name-part-type="genus" reg="Gryllidae">Gryllidae</tp:taxon-name-part></tp:taxon-name> species. Subfamily <tp:taxon-name><tp:taxon-name-part taxon-name-part-type="subfamily">Gryllinae</tp:taxon-name-part></tp:taxon-name>: 15 <italic><tp:taxon-name><tp:taxon-name-part taxon-name-part-type="genus" reg="Miogryllus">Miogryllus</tp:taxon-name-part><tp:taxon-name-part taxon-name-part-type="species" reg="itaquiensis">itaquiensis</tp:taxon-name-part></tp:taxon-name></italic> ♀, 16 <italic><tp:taxon-name><tp:taxon-name-part taxon-name-part-type="genus" reg="Callogryllus">Callogryllus</tp:taxon-name-part><tp:taxon-name-part taxon-name-part-type="species" reg="saeedi">saeedi</tp:taxon-name-part></tp:taxon-name></italic> ♀, 17 <italic><tp:taxon-name><tp:taxon-name-part taxon-name-part-type="genus" reg="Callogryllus">C.</tp:taxon-name-part><tp:taxon-name-part taxon-name-part-type="species" reg="ovilongus">ovilongus</tp:taxon-name-part></tp:taxon-name></italic> ♀, 18 <italic><tp:taxon-name><tp:taxon-name-part taxon-name-part-type="genus" reg="Callogryllus">C.</tp:taxon-name-part><tp:taxon-name-part taxon-name-part-type="species" reg="bilineatus">bilineatus</tp:taxon-name-part></tp:taxon-name></italic> ♀, 19 <italic><tp:taxon-name><tp:taxon-name-part taxon-name-part-type="genus" reg="Lepidogryllus">Lepidogryllus</tp:taxon-name-part><tp:taxon-name-part taxon-name-part-type="species" reg="siamensis">siamensis</tp:taxon-name-part></tp:taxon-name></italic> ♀, Subfamily <tp:taxon-name><tp:taxon-name-part taxon-name-part-type="subfamily">Oecanthinae</tp:taxon-name-part></tp:taxon-name>: 20 <italic><tp:taxon-name><tp:taxon-name-part taxon-name-part-type="genus" reg="Oecanthus">Oecanthus</tp:taxon-name-part><tp:taxon-name-part taxon-name-part-type="species" reg="fultoni">fultoni</tp:taxon-name-part></tp:taxon-name></italic> ♀. Abbreviations: D, dorsal, L, lateral. Scale bars: 2 <abbrev xmlns:xlink="http://www.w3.org/1999/xlink" xlink:title="millimetres" id="ABBRID0E3AAG" xlink:type="simple">mm</abbrev>.</p></caption><graphic xmlns:xlink="http://www.w3.org/1999/xlink" xlink:href="zookeys-1078-001-g001.jpg" position="float" orientation="portrait" xlink:type="simple" id="oo_623588.jpg"><uri content-type="original_file" xlink:type="simple">https://binary.pensoft.net/fig/623588</uri></graphic></fig><fig id="F2" position="float" orientation="portrait"><object-id xmlns:xlink="http://www.w3.org/1999/xlink" content-type="doi" xlink:type="simple">10.3897/zookeys.1078.69850.figure2</object-id><object-id xmlns:xlink="http://www.w3.org/1999/xlink" content-type="arpha" xlink:type="simple">6B140EAC-27EF-5160-9609-1655FBD775F5</object-id><label>Figure 2.</label><caption><p>Male and female head dorsal view of <tp:taxon-name><tp:taxon-name-part taxon-name-part-type="genus" reg="Gryllidae">Gryllidae</tp:taxon-name-part></tp:taxon-name> species. Subfamily <tp:taxon-name><tp:taxon-name-part taxon-name-part-type="subfamily">Gryllinae</tp:taxon-name-part></tp:taxon-name>: 1, 2 <italic><tp:taxon-name><tp:taxon-name-part taxon-name-part-type="genus" reg="Acheta">Acheta</tp:taxon-name-part><tp:taxon-name-part taxon-name-part-type="species" reg="domesticus">domesticus</tp:taxon-name-part></tp:taxon-name></italic> ♂♀, 3 <italic><tp:taxon-name><tp:taxon-name-part taxon-name-part-type="genus" reg="Acheta">A.</tp:taxon-name-part><tp:taxon-name-part taxon-name-part-type="species" reg="hispanicus">hispanicus</tp:taxon-name-part></tp:taxon-name></italic> ♂, 4, 5 <tp:taxon-name><tp:taxon-name-part taxon-name-part-type="genus" reg="Gryllus">Gryllus</tp:taxon-name-part> (<tp:taxon-name-part taxon-name-part-type="subgenus" reg="Gryllus">Gryllus</tp:taxon-name-part>) <tp:taxon-name-part taxon-name-part-type="species" reg="bimaculatus">bimaculatus</tp:taxon-name-part></tp:taxon-name> ♂♀, 6 <tp:taxon-name><tp:taxon-name-part taxon-name-part-type="genus" reg="Gryllidae">G.</tp:taxon-name-part> (<tp:taxon-name-part taxon-name-part-type="subgenus" reg="Gryllus">Gryllus</tp:taxon-name-part>) <tp:taxon-name-part taxon-name-part-type="species" reg="campestris">campestris</tp:taxon-name-part></tp:taxon-name> ♀, 7 <italic><tp:taxon-name><tp:taxon-name-part taxon-name-part-type="genus" reg="Gryllus">G.</tp:taxon-name-part><tp:taxon-name-part taxon-name-part-type="species" reg="septentrionalis">septentrionalis</tp:taxon-name-part></tp:taxon-name></italic> ♀, 8-<italic><tp:taxon-name><tp:taxon-name-part taxon-name-part-type="genus" reg="Gryllodes">Gryllodes</tp:taxon-name-part><tp:taxon-name-part taxon-name-part-type="species" reg="sigillatus">sigillatus</tp:taxon-name-part></tp:taxon-name></italic> ♂, 9 <italic><tp:taxon-name><tp:taxon-name-part taxon-name-part-type="genus" reg="Gryllodes">Gryllodes</tp:taxon-name-part><tp:taxon-name-part taxon-name-part-type="species" reg="supplicans">supplicans</tp:taxon-name-part></tp:taxon-name></italic> ♀, 10 <tp:taxon-name><tp:taxon-name-part taxon-name-part-type="genus" reg="Teleogryllus">T.</tp:taxon-name-part> (<tp:taxon-name-part taxon-name-part-type="subgenus" reg="Brachyteleogryllus">Brachyteleogryllus</tp:taxon-name-part>) <tp:taxon-name-part taxon-name-part-type="species" reg="commodus">commodus</tp:taxon-name-part></tp:taxon-name> ♂. Abbreviations: D, dorsal, L, lateral. Scale bars: 2 <abbrev xmlns:xlink="http://www.w3.org/1999/xlink" xlink:title="millimetres" id="ABBRID0EZEAG" xlink:type="simple">mm</abbrev>.</p></caption><graphic xmlns:xlink="http://www.w3.org/1999/xlink" xlink:href="zookeys-1078-001-g002.jpg" position="float" orientation="portrait" xlink:type="simple" id="oo_623589.jpg"><uri content-type="original_file" xlink:type="simple">https://binary.pensoft.net/fig/623589</uri></graphic></fig><fig id="F3" position="float" orientation="portrait"><object-id xmlns:xlink="http://www.w3.org/1999/xlink" content-type="doi" xlink:type="simple">10.3897/zookeys.1078.69850.figure3</object-id><object-id xmlns:xlink="http://www.w3.org/1999/xlink" content-type="arpha" xlink:type="simple">E75E565D-CA36-59B3-9981-1270E72E4A32</object-id><label>Figure 3.</label><caption><p>Male and female head dorsal view of <tp:taxon-name><tp:taxon-name-part taxon-name-part-type="genus" reg="Gryllidae">Gryllidae</tp:taxon-name-part></tp:taxon-name> species, subfamily <tp:taxon-name><tp:taxon-name-part taxon-name-part-type="subfamily">Gryllinae</tp:taxon-name-part></tp:taxon-name>: 11 <tp:taxon-name><tp:taxon-name-part taxon-name-part-type="genus" reg="Teleogryllus">T.</tp:taxon-name-part> (<tp:taxon-name-part taxon-name-part-type="subgenus" reg="Brachyteleogryllus">Brachyteleogryllus</tp:taxon-name-part>) <tp:taxon-name-part taxon-name-part-type="species" reg="commodus">commodus</tp:taxon-name-part></tp:taxon-name> ♀, 12 <italic><tp:taxon-name><tp:taxon-name-part taxon-name-part-type="genus" reg="Modicogryllus">Modicogryllus</tp:taxon-name-part><tp:taxon-name-part taxon-name-part-type="species" reg="sindhensis">sindhensis</tp:taxon-name-part></tp:taxon-name></italic> sp. nov. ♀,13 <italic><tp:taxon-name><tp:taxon-name-part taxon-name-part-type="genus" reg="Svercus">Svercus</tp:taxon-name-part><tp:taxon-name-part taxon-name-part-type="species" reg="palmetorum">palmetorum</tp:taxon-name-part></tp:taxon-name></italic> ♀, 14 <italic><tp:taxon-name><tp:taxon-name-part taxon-name-part-type="genus" reg="Miogryllus">Miogryllus</tp:taxon-name-part><tp:taxon-name-part taxon-name-part-type="species" reg="itaquiensis">itaquiensis</tp:taxon-name-part></tp:taxon-name></italic> ♀, 15 <italic><tp:taxon-name><tp:taxon-name-part taxon-name-part-type="genus" reg="Callogryllus">Callogryllus</tp:taxon-name-part><tp:taxon-name-part taxon-name-part-type="species" reg="saeedi">saeedi</tp:taxon-name-part></tp:taxon-name></italic> ♀, 16 <italic><tp:taxon-name><tp:taxon-name-part taxon-name-part-type="genus" reg="Callogryllus">C.</tp:taxon-name-part><tp:taxon-name-part taxon-name-part-type="species" reg="ovilongus">ovilongus</tp:taxon-name-part></tp:taxon-name></italic> ♀, 17 <italic><tp:taxon-name><tp:taxon-name-part taxon-name-part-type="genus" reg="Callogryllus">C.</tp:taxon-name-part><tp:taxon-name-part taxon-name-part-type="species" reg="bilineatus">bilineatus</tp:taxon-name-part></tp:taxon-name></italic> ♀, 18 <italic><tp:taxon-name><tp:taxon-name-part taxon-name-part-type="genus" reg="Lepidogryllus">Lepidogryllus</tp:taxon-name-part><tp:taxon-name-part taxon-name-part-type="species" reg="siamensis">siamensis</tp:taxon-name-part></tp:taxon-name></italic> ♀. Subfamily <tp:taxon-name><tp:taxon-name-part taxon-name-part-type="subfamily">Oecanthinae</tp:taxon-name-part></tp:taxon-name>: 19 <italic><tp:taxon-name><tp:taxon-name-part taxon-name-part-type="genus" reg="Oecanthus">Oecanthus</tp:taxon-name-part><tp:taxon-name-part taxon-name-part-type="species" reg="fultoni">fultoni</tp:taxon-name-part></tp:taxon-name></italic> ♀. Abbreviations: D, dorsal, L, lateral. Scale bars: 2 <abbrev xmlns:xlink="http://www.w3.org/1999/xlink" xlink:title="millimetres" id="ABBRID0ECXAI" xlink:type="simple">mm</abbrev>.</p></caption><graphic xmlns:xlink="http://www.w3.org/1999/xlink" xlink:href="zookeys-1078-001-g003.jpg" position="float" orientation="portrait" xlink:type="simple" id="oo_623590.jpg"><uri content-type="original_file" xlink:type="simple">https://binary.pensoft.net/fig/623590</uri></graphic></fig><fig id="F4" position="float" orientation="portrait"><object-id xmlns:xlink="http://www.w3.org/1999/xlink" content-type="doi" xlink:type="simple">10.3897/zookeys.1078.69850.figure4</object-id><object-id xmlns:xlink="http://www.w3.org/1999/xlink" content-type="arpha" xlink:type="simple">DC919422-E801-5283-84FE-8D61A0078A70</object-id><label>Figure 4.</label><caption><p>Male and female pronotum dorsal view of <tp:taxon-name><tp:taxon-name-part taxon-name-part-type="genus" reg="Gryllidae">Gryllidae</tp:taxon-name-part></tp:taxon-name> species, subfamily <tp:taxon-name><tp:taxon-name-part taxon-name-part-type="subfamily">Gryllinae</tp:taxon-name-part></tp:taxon-name>: 1, 2 <italic><tp:taxon-name><tp:taxon-name-part taxon-name-part-type="genus" reg="Acheta">Acheta</tp:taxon-name-part><tp:taxon-name-part taxon-name-part-type="species" reg="domesticus">domesticus</tp:taxon-name-part></tp:taxon-name></italic> ♂♀, 3 <italic><tp:taxon-name><tp:taxon-name-part taxon-name-part-type="genus" reg="Acheta">A.</tp:taxon-name-part><tp:taxon-name-part taxon-name-part-type="species" reg="hispanicus">hispanicus</tp:taxon-name-part></tp:taxon-name></italic> ♂, 4, 5 <tp:taxon-name><tp:taxon-name-part taxon-name-part-type="genus" reg="Gryllus">Gryllus</tp:taxon-name-part> (<tp:taxon-name-part taxon-name-part-type="subgenus" reg="Gryllus">Gryllus</tp:taxon-name-part>) <tp:taxon-name-part taxon-name-part-type="species" reg="bimaculatus">bimaculatus</tp:taxon-name-part></tp:taxon-name> ♂♀, 6 <tp:taxon-name><tp:taxon-name-part taxon-name-part-type="genus" reg="Gryllidae">G.</tp:taxon-name-part> (<tp:taxon-name-part taxon-name-part-type="subgenus" reg="Gryllus">Gryllus</tp:taxon-name-part>) <tp:taxon-name-part taxon-name-part-type="species" reg="campestris">campestris</tp:taxon-name-part></tp:taxon-name> ♀, 7 <italic><tp:taxon-name><tp:taxon-name-part taxon-name-part-type="genus" reg="Gryllus">G.</tp:taxon-name-part><tp:taxon-name-part taxon-name-part-type="species" reg="septentrionalis">septentrionalis</tp:taxon-name-part></tp:taxon-name></italic> ♀, 8 <italic><tp:taxon-name><tp:taxon-name-part taxon-name-part-type="genus" reg="Gryllodes">Gryllodes</tp:taxon-name-part><tp:taxon-name-part taxon-name-part-type="species" reg="sigillatus">sigillatus</tp:taxon-name-part></tp:taxon-name></italic> ♂, 9 <italic><tp:taxon-name><tp:taxon-name-part taxon-name-part-type="genus" reg="Gryllodes">Gryllodes</tp:taxon-name-part><tp:taxon-name-part taxon-name-part-type="species" reg="supplicans">supplicans</tp:taxon-name-part></tp:taxon-name></italic> ♀, 10 <tp:taxon-name><tp:taxon-name-part taxon-name-part-type="genus" reg="Teleogryllus">Teleogryllus</tp:taxon-name-part> (<tp:taxon-name-part taxon-name-part-type="subgenus" reg="Brachyteleogryllus">Brachyteleogryllus</tp:taxon-name-part>) <tp:taxon-name-part taxon-name-part-type="species" reg="occipitalis">occipitalis</tp:taxon-name-part></tp:taxon-name> ♀. Abbreviations: D, dorsal, L, lateral. Scale bars: 2 <abbrev xmlns:xlink="http://www.w3.org/1999/xlink" xlink:title="millimetres" id="ABBRID0E61AI" xlink:type="simple">mm</abbrev>.</p></caption><graphic xmlns:xlink="http://www.w3.org/1999/xlink" xlink:href="zookeys-1078-001-g004.jpg" position="float" orientation="portrait" xlink:type="simple" id="oo_623591.jpg"><uri content-type="original_file" xlink:type="simple">https://binary.pensoft.net/fig/623591</uri></graphic></fig><fig id="F5" position="float" orientation="portrait"><object-id xmlns:xlink="http://www.w3.org/1999/xlink" content-type="doi" xlink:type="simple">10.3897/zookeys.1078.69850.figure5</object-id><object-id xmlns:xlink="http://www.w3.org/1999/xlink" content-type="arpha" xlink:type="simple">D54CE297-F99F-579B-8279-4DF1F6154617</object-id><label>Figure 5.</label><caption><p>Male and female pronotum dorsal view of <tp:taxon-name><tp:taxon-name-part taxon-name-part-type="genus" reg="Gryllidae">Gryllidae</tp:taxon-name-part></tp:taxon-name> species, subfamily <tp:taxon-name><tp:taxon-name-part taxon-name-part-type="subfamily">Gryllinae</tp:taxon-name-part></tp:taxon-name>: 11, 12 <tp:taxon-name><tp:taxon-name-part taxon-name-part-type="genus" reg="Teleogryllus">T.</tp:taxon-name-part> (<tp:taxon-name-part taxon-name-part-type="subgenus" reg="Brachyteleogryllus">Brachyteleogryllus</tp:taxon-name-part>) <tp:taxon-name-part taxon-name-part-type="species" reg="commodus">commodus</tp:taxon-name-part></tp:taxon-name> ♂♀, 13 <italic><tp:taxon-name><tp:taxon-name-part taxon-name-part-type="genus" reg="Modicogryllus">Modicogryllus</tp:taxon-name-part><tp:taxon-name-part taxon-name-part-type="species" reg="sindhensis">sindhensis</tp:taxon-name-part></tp:taxon-name></italic> sp. nov. ♀,14 <italic><tp:taxon-name><tp:taxon-name-part taxon-name-part-type="genus" reg="Svercus">Svercus</tp:taxon-name-part><tp:taxon-name-part taxon-name-part-type="species" reg="palmetorum">palmetorum</tp:taxon-name-part></tp:taxon-name></italic> ♀, 15 <italic><tp:taxon-name><tp:taxon-name-part taxon-name-part-type="genus" reg="Miogryllus">Miogryllus</tp:taxon-name-part><tp:taxon-name-part taxon-name-part-type="species" reg="itaquiensis">itaquiensis</tp:taxon-name-part></tp:taxon-name></italic> ♀, 16 <italic><tp:taxon-name><tp:taxon-name-part taxon-name-part-type="genus" reg="Callogryllus">Callogryllus</tp:taxon-name-part><tp:taxon-name-part taxon-name-part-type="species" reg="saeedi">saeedi</tp:taxon-name-part></tp:taxon-name></italic> ♀, 17 <italic><tp:taxon-name><tp:taxon-name-part taxon-name-part-type="genus" reg="Callogryllus">C.</tp:taxon-name-part><tp:taxon-name-part taxon-name-part-type="species" reg="ovilongus">ovilongus</tp:taxon-name-part></tp:taxon-name></italic> ♀,18 <italic><tp:taxon-name><tp:taxon-name-part taxon-name-part-type="genus" reg="Callogryllus">C.</tp:taxon-name-part><tp:taxon-name-part taxon-name-part-type="species" reg="bilineatus">bilineatus</tp:taxon-name-part></tp:taxon-name></italic> ♀, 19 <italic><tp:taxon-name><tp:taxon-name-part taxon-name-part-type="genus" reg="Lepidogryllus">Lepidogryllus</tp:taxon-name-part><tp:taxon-name-part taxon-name-part-type="species" reg="siamensis">siamensis</tp:taxon-name-part></tp:taxon-name></italic> ♀, Subfamily <tp:taxon-name><tp:taxon-name-part taxon-name-part-type="subfamily">Oecanthinae</tp:taxon-name-part></tp:taxon-name>: 20 <italic><tp:taxon-name><tp:taxon-name-part taxon-name-part-type="genus" reg="Oecanthus">Oecanthus</tp:taxon-name-part><tp:taxon-name-part taxon-name-part-type="species" reg="fultoni">fultoni</tp:taxon-name-part></tp:taxon-name></italic> ♀. Abbreviations: D, dorsal, L, lateral. Scale bars: 2 <abbrev xmlns:xlink="http://www.w3.org/1999/xlink" xlink:title="millimetres" id="ABBRID0EEIBI" xlink:type="simple">mm</abbrev>.</p></caption><graphic xmlns:xlink="http://www.w3.org/1999/xlink" xlink:href="zookeys-1078-001-g005.jpg" position="float" orientation="portrait" xlink:type="simple" id="oo_623592.jpg"><uri content-type="original_file" xlink:type="simple">https://binary.pensoft.net/fig/623592</uri></graphic></fig><fig id="F6" position="float" orientation="portrait"><object-id xmlns:xlink="http://www.w3.org/1999/xlink" content-type="doi" xlink:type="simple">10.3897/zookeys.1078.69850.figure6</object-id><object-id xmlns:xlink="http://www.w3.org/1999/xlink" content-type="arpha" xlink:type="simple">FCE704F0-6B18-5A17-BDD4-5C14298C4CFA</object-id><label>Figure 6.</label><caption><p>Femur and Tibia dorsal view of <tp:taxon-name><tp:taxon-name-part taxon-name-part-type="genus" reg="Gryllidae">Gryllidae</tp:taxon-name-part></tp:taxon-name> species, subfamily <tp:taxon-name><tp:taxon-name-part taxon-name-part-type="subfamily">Gryllinae</tp:taxon-name-part></tp:taxon-name>: 1, 2 <italic><tp:taxon-name><tp:taxon-name-part taxon-name-part-type="genus" reg="Acheta">Acheta</tp:taxon-name-part><tp:taxon-name-part taxon-name-part-type="species" reg="domesticus">domesticus</tp:taxon-name-part></tp:taxon-name></italic> ♂♀, 3 <italic><tp:taxon-name><tp:taxon-name-part taxon-name-part-type="genus" reg="Acheta">A.</tp:taxon-name-part><tp:taxon-name-part taxon-name-part-type="species" reg="hispanicus">hispanicus</tp:taxon-name-part></tp:taxon-name></italic> ♂, 4, 5 <tp:taxon-name><tp:taxon-name-part taxon-name-part-type="genus" reg="Gryllus">Gryllus</tp:taxon-name-part> (<tp:taxon-name-part taxon-name-part-type="subgenus" reg="Gryllus">Gryllus</tp:taxon-name-part>) <tp:taxon-name-part taxon-name-part-type="species" reg="bimaculatus">bimaculatus</tp:taxon-name-part></tp:taxon-name> ♂♀, 6 <italic><tp:taxon-name><tp:taxon-name-part taxon-name-part-type="genus" reg="Gryllus">G.</tp:taxon-name-part><tp:taxon-name-part taxon-name-part-type="species" reg="septentrionalis">septentrionalis</tp:taxon-name-part></tp:taxon-name></italic> ♀, 7 <italic><tp:taxon-name><tp:taxon-name-part taxon-name-part-type="genus" reg="Gryllodes">Gryllodes</tp:taxon-name-part><tp:taxon-name-part taxon-name-part-type="species" reg="sigillatus">sigillatus</tp:taxon-name-part></tp:taxon-name></italic> ♂, 8 <italic><tp:taxon-name><tp:taxon-name-part taxon-name-part-type="genus" reg="Gryllodes">Gryllodes</tp:taxon-name-part><tp:taxon-name-part taxon-name-part-type="species" reg="supplicans">supplicans</tp:taxon-name-part></tp:taxon-name></italic> ♀, 9 <tp:taxon-name><tp:taxon-name-part taxon-name-part-type="genus" reg="Teleogryllus">Teleogryllus</tp:taxon-name-part> (<tp:taxon-name-part taxon-name-part-type="subgenus" reg="Brachyteleogryllus">Brachyteleogryllus</tp:taxon-name-part>) <tp:taxon-name-part taxon-name-part-type="species" reg="occipitalis">occipitalis</tp:taxon-name-part></tp:taxon-name> ♀, 10, 11 <tp:taxon-name><tp:taxon-name-part taxon-name-part-type="genus" reg="Teleogryllus">T.</tp:taxon-name-part> (<tp:taxon-name-part taxon-name-part-type="subgenus" reg="Brachyteleogryllus">Brachyteleogryllus</tp:taxon-name-part>) <tp:taxon-name-part taxon-name-part-type="species" reg="commodus">commodus</tp:taxon-name-part></tp:taxon-name> ♂♀, 12 <italic><tp:taxon-name><tp:taxon-name-part taxon-name-part-type="genus" reg="Modicogryllus">Modicogryllus</tp:taxon-name-part><tp:taxon-name-part taxon-name-part-type="species" reg="sindhensis">sindhensis</tp:taxon-name-part></tp:taxon-name></italic> sp. nov. ♀. Abbreviations: D, dorsal, L, lateral. Scale bars: 2 <abbrev xmlns:xlink="http://www.w3.org/1999/xlink" xlink:title="millimetres" id="ABBRID0EMMBI" xlink:type="simple">mm</abbrev>.</p></caption><graphic xmlns:xlink="http://www.w3.org/1999/xlink" xlink:href="zookeys-1078-001-g006.jpg" position="float" orientation="portrait" xlink:type="simple" id="oo_623593.jpg"><uri content-type="original_file" xlink:type="simple">https://binary.pensoft.net/fig/623593</uri></graphic></fig><fig id="F7" position="float" orientation="portrait"><object-id xmlns:xlink="http://www.w3.org/1999/xlink" content-type="doi" xlink:type="simple">10.3897/zookeys.1078.69850.figure7</object-id><object-id xmlns:xlink="http://www.w3.org/1999/xlink" content-type="arpha" xlink:type="simple">C3F825B8-53FF-5F18-8DC0-ED8CF666FE0A</object-id><label>Figure 7.</label><caption><p>Femur and tibia dorsal view of <tp:taxon-name><tp:taxon-name-part taxon-name-part-type="genus" reg="Gryllidae">Gryllidae</tp:taxon-name-part></tp:taxon-name> species, subfamily <tp:taxon-name><tp:taxon-name-part taxon-name-part-type="subfamily">Gryllinae</tp:taxon-name-part></tp:taxon-name>: 13 <italic><tp:taxon-name><tp:taxon-name-part taxon-name-part-type="genus" reg="Svercus">Svercus</tp:taxon-name-part><tp:taxon-name-part taxon-name-part-type="species" reg="palmetorum">palmetorum</tp:taxon-name-part></tp:taxon-name></italic> ♀, 14 <italic><tp:taxon-name><tp:taxon-name-part taxon-name-part-type="genus" reg="Miogryllus">Miogryllus</tp:taxon-name-part><tp:taxon-name-part taxon-name-part-type="species" reg="itaquiensis">itaquiensis</tp:taxon-name-part></tp:taxon-name></italic> ♀, 15 <italic><tp:taxon-name><tp:taxon-name-part taxon-name-part-type="genus" reg="Callogryllus">Callogryllus</tp:taxon-name-part><tp:taxon-name-part taxon-name-part-type="species" reg="saeedi">saeedi</tp:taxon-name-part></tp:taxon-name></italic> ♀, 16 <italic><tp:taxon-name><tp:taxon-name-part taxon-name-part-type="genus" reg="Callogryllus">C.</tp:taxon-name-part><tp:taxon-name-part taxon-name-part-type="species" reg="bilineatus">bilineatus</tp:taxon-name-part></tp:taxon-name></italic> ♀, 17 <italic><tp:taxon-name><tp:taxon-name-part taxon-name-part-type="genus" reg="Lepidogryllus">Lepidogryllus</tp:taxon-name-part><tp:taxon-name-part taxon-name-part-type="species" reg="siamensis">siamensis</tp:taxon-name-part></tp:taxon-name></italic> ♀, Subfamily <tp:taxon-name><tp:taxon-name-part taxon-name-part-type="subfamily">Oecanthinae</tp:taxon-name-part></tp:taxon-name>: 18 <italic><tp:taxon-name><tp:taxon-name-part taxon-name-part-type="genus" reg="Oecanthus">Oecanthus</tp:taxon-name-part><tp:taxon-name-part taxon-name-part-type="species" reg="fultoni">fultoni</tp:taxon-name-part></tp:taxon-name></italic> ♀. Abbreviations: D, dorsal, L, lateral. Scale bars: 2 <abbrev xmlns:xlink="http://www.w3.org/1999/xlink" xlink:title="millimetres" id="ABBRID0EUYBI" xlink:type="simple">mm</abbrev>.</p></caption><graphic xmlns:xlink="http://www.w3.org/1999/xlink" xlink:href="zookeys-1078-001-g007.jpg" position="float" orientation="portrait" xlink:type="simple" id="oo_623594.jpg"><uri content-type="original_file" xlink:type="simple">https://binary.pensoft.net/fig/623594</uri></graphic></fig><fig id="F8" position="float" orientation="portrait"><object-id xmlns:xlink="http://www.w3.org/1999/xlink" content-type="doi" xlink:type="simple">10.3897/zookeys.1078.69850.figure8</object-id><object-id xmlns:xlink="http://www.w3.org/1999/xlink" content-type="arpha" xlink:type="simple">94F6FA2B-893A-5B13-BDA7-56805B45FD3B</object-id><label>Figure 8.</label><caption><p>Male and female tegmen dorsal view of <tp:taxon-name><tp:taxon-name-part taxon-name-part-type="genus" reg="Gryllidae">Gryllidae</tp:taxon-name-part></tp:taxon-name> species, subfamily <tp:taxon-name><tp:taxon-name-part taxon-name-part-type="subfamily">Gryllinae</tp:taxon-name-part></tp:taxon-name>: 1, 2 <italic><tp:taxon-name><tp:taxon-name-part taxon-name-part-type="genus" reg="Acheta">Acheta</tp:taxon-name-part><tp:taxon-name-part taxon-name-part-type="species" reg="domesticus">domesticus</tp:taxon-name-part></tp:taxon-name></italic> ♂♀, 3 <italic><tp:taxon-name><tp:taxon-name-part taxon-name-part-type="genus" reg="Acheta">A.</tp:taxon-name-part><tp:taxon-name-part taxon-name-part-type="species" reg="hispanicus">hispanicus</tp:taxon-name-part></tp:taxon-name></italic> ♂, 4, 5 <tp:taxon-name><tp:taxon-name-part taxon-name-part-type="genus" reg="Gryllus">Gryllus</tp:taxon-name-part> (<tp:taxon-name-part taxon-name-part-type="subgenus" reg="Gryllus">Gryllus</tp:taxon-name-part>) <tp:taxon-name-part taxon-name-part-type="species" reg="bimaculatus">bimaculatus</tp:taxon-name-part></tp:taxon-name> ♂♀, 6 <tp:taxon-name><tp:taxon-name-part taxon-name-part-type="genus" reg="Gryllidae">G.</tp:taxon-name-part> (<tp:taxon-name-part taxon-name-part-type="subgenus" reg="Gryllus">Gryllus</tp:taxon-name-part>) <tp:taxon-name-part taxon-name-part-type="species" reg="campestris">campestris</tp:taxon-name-part></tp:taxon-name> ♀. Abbreviations: D, dorsal, L, lateral. Scale bars: 2 <abbrev xmlns:xlink="http://www.w3.org/1999/xlink" xlink:title="millimetres" id="ABBRID0EX4BI" xlink:type="simple">mm</abbrev>.</p></caption><graphic xmlns:xlink="http://www.w3.org/1999/xlink" xlink:href="zookeys-1078-001-g008.jpg" position="float" orientation="portrait" xlink:type="simple" id="oo_623595.jpg"><uri content-type="original_file" xlink:type="simple">https://binary.pensoft.net/fig/623595</uri></graphic></fig><fig id="F9" position="float" orientation="portrait"><object-id xmlns:xlink="http://www.w3.org/1999/xlink" content-type="doi" xlink:type="simple">10.3897/zookeys.1078.69850.figure9</object-id><object-id xmlns:xlink="http://www.w3.org/1999/xlink" content-type="arpha" xlink:type="simple">E1B00353-8CDB-581F-9677-0C44334F1604</object-id><label>Figure 9.</label><caption><p>Male and female tegmen dorsal view of <tp:taxon-name><tp:taxon-name-part taxon-name-part-type="genus" reg="Gryllidae">Gryllidae</tp:taxon-name-part></tp:taxon-name> species, subfamily <tp:taxon-name><tp:taxon-name-part taxon-name-part-type="subfamily">Gryllinae</tp:taxon-name-part></tp:taxon-name>: 7 <italic><tp:taxon-name><tp:taxon-name-part taxon-name-part-type="genus" reg="Gryllus">G.</tp:taxon-name-part><tp:taxon-name-part taxon-name-part-type="species" reg="septentrionalis">septentrionalis</tp:taxon-name-part></tp:taxon-name></italic> ♀, 8 <italic><tp:taxon-name><tp:taxon-name-part taxon-name-part-type="genus" reg="Gryllodes">Gryllodes</tp:taxon-name-part><tp:taxon-name-part taxon-name-part-type="species" reg="sigillatus">sigillatus</tp:taxon-name-part></tp:taxon-name></italic> ♂, 9 <italic><tp:taxon-name><tp:taxon-name-part taxon-name-part-type="genus" reg="Gryllodes">Gryllodes</tp:taxon-name-part><tp:taxon-name-part taxon-name-part-type="species" reg="Supplicans">Supplicans</tp:taxon-name-part></tp:taxon-name></italic> ♀, 10 <tp:taxon-name><tp:taxon-name-part taxon-name-part-type="genus" reg="Teleogryllus">Teleogryllus</tp:taxon-name-part> (<tp:taxon-name-part taxon-name-part-type="subgenus" reg="Brachyteleogryllus">Brachyteleogryllus</tp:taxon-name-part>) <tp:taxon-name-part taxon-name-part-type="species" reg="occipitalis">occipitalis</tp:taxon-name-part></tp:taxon-name> ♀, 11, 12 <tp:taxon-name><tp:taxon-name-part taxon-name-part-type="genus" reg="Teleogryllus">T.</tp:taxon-name-part> (<tp:taxon-name-part taxon-name-part-type="subgenus" reg="Brachyteleogryllus">Brachyteleogryllus</tp:taxon-name-part>) <tp:taxon-name-part taxon-name-part-type="species" reg="commodus">commodus</tp:taxon-name-part></tp:taxon-name> ♂♀, 13 <italic><tp:taxon-name><tp:taxon-name-part taxon-name-part-type="genus" reg="Modicogryllus">Modicogryllus</tp:taxon-name-part><tp:taxon-name-part taxon-name-part-type="species" reg="sindhensis">sindhensis</tp:taxon-name-part></tp:taxon-name></italic> sp. nov. ♀. Abbreviations: D, dorsal, L, lateral. Scale bars: 2 <abbrev xmlns:xlink="http://www.w3.org/1999/xlink" xlink:title="millimetres" id="ABBRID0E2ACI" xlink:type="simple">mm</abbrev>.</p></caption><graphic xmlns:xlink="http://www.w3.org/1999/xlink" xlink:href="zookeys-1078-001-g009.jpg" position="float" orientation="portrait" xlink:type="simple" id="oo_623596.jpg"><uri content-type="original_file" xlink:type="simple">https://binary.pensoft.net/fig/623596</uri></graphic></fig><fig id="F10" position="float" orientation="portrait"><object-id xmlns:xlink="http://www.w3.org/1999/xlink" content-type="doi" xlink:type="simple">10.3897/zookeys.1078.69850.figure10</object-id><object-id xmlns:xlink="http://www.w3.org/1999/xlink" content-type="arpha" xlink:type="simple">ED7367AC-6FA8-578A-B3F7-E283F67C8FEB</object-id><label>Figure 10.</label><caption><p>Male and female tegmen dorsal view of <tp:taxon-name><tp:taxon-name-part taxon-name-part-type="genus" reg="Gryllidae">Gryllidae</tp:taxon-name-part></tp:taxon-name> species, subfamily <tp:taxon-name><tp:taxon-name-part taxon-name-part-type="subfamily">Gryllinae</tp:taxon-name-part></tp:taxon-name>: 14 <italic><tp:taxon-name><tp:taxon-name-part taxon-name-part-type="genus" reg="Svercus">Svercus</tp:taxon-name-part><tp:taxon-name-part taxon-name-part-type="species" reg="palmetorum">palmetorum</tp:taxon-name-part></tp:taxon-name></italic> ♀, 15 <italic><tp:taxon-name><tp:taxon-name-part taxon-name-part-type="genus" reg="Miogryllus">Miogryllus</tp:taxon-name-part><tp:taxon-name-part taxon-name-part-type="species" reg="itaquiensis">itaquiensis</tp:taxon-name-part></tp:taxon-name></italic> ♀, 16 <italic><tp:taxon-name><tp:taxon-name-part taxon-name-part-type="genus" reg="Callogryllus">Callogryllus</tp:taxon-name-part><tp:taxon-name-part taxon-name-part-type="species" reg="saeedi">saeedi</tp:taxon-name-part></tp:taxon-name></italic> ♀, 17 <italic><tp:taxon-name><tp:taxon-name-part taxon-name-part-type="genus" reg="Callogryllus">C.</tp:taxon-name-part><tp:taxon-name-part taxon-name-part-type="species" reg="ovilongus">ovilongus</tp:taxon-name-part></tp:taxon-name></italic> ♀,18 <italic><tp:taxon-name><tp:taxon-name-part taxon-name-part-type="genus" reg="Callogryllus">C.</tp:taxon-name-part><tp:taxon-name-part taxon-name-part-type="species" reg="bilineatus">bilineatus</tp:taxon-name-part></tp:taxon-name></italic> ♀, 19 <italic><tp:taxon-name><tp:taxon-name-part taxon-name-part-type="genus" reg="Lepidogryllus">Lepidogryllus</tp:taxon-name-part><tp:taxon-name-part taxon-name-part-type="species" reg="siamensis">siamensis</tp:taxon-name-part></tp:taxon-name></italic> ♀, Subfamily <tp:taxon-name><tp:taxon-name-part taxon-name-part-type="subfamily">Oecanthinae</tp:taxon-name-part></tp:taxon-name>: 20 <italic><tp:taxon-name><tp:taxon-name-part taxon-name-part-type="genus" reg="Oecanthus">Oecanthus</tp:taxon-name-part><tp:taxon-name-part taxon-name-part-type="species" reg="fultoni">fultoni</tp:taxon-name-part></tp:taxon-name></italic> ♀. Abbreviations: D, dorsal, L, lateral. Scale bars: 2 <abbrev xmlns:xlink="http://www.w3.org/1999/xlink" xlink:title="millimetres" id="ABBRID0EJECI" xlink:type="simple">mm</abbrev>.</p></caption><graphic xmlns:xlink="http://www.w3.org/1999/xlink" xlink:href="zookeys-1078-001-g010.jpg" position="float" orientation="portrait" xlink:type="simple" id="oo_623597.jpg"><uri content-type="original_file" xlink:type="simple">https://binary.pensoft.net/fig/623597</uri></graphic></fig><fig id="F11" position="float" orientation="portrait"><object-id xmlns:xlink="http://www.w3.org/1999/xlink" content-type="doi" xlink:type="simple">10.3897/zookeys.1078.69850.figure11</object-id><object-id xmlns:xlink="http://www.w3.org/1999/xlink" content-type="arpha" xlink:type="simple">E8D0555E-0871-55E7-9751-8BEE1D966EAF</object-id><label>Figure 11.</label><caption><p><bold>A</bold> map of Pakistan <bold>B</bold> map of Sindh province <bold>C</bold> areas within Sindh province. Maps reproduced by ArcGIS 10.5.</p></caption><graphic xmlns:xlink="http://www.w3.org/1999/xlink" xlink:href="zookeys-1078-001-g011.jpg" position="float" orientation="portrait" xlink:type="simple" id="oo_623598.jpg"><uri content-type="original_file" xlink:type="simple">https://binary.pensoft.net/fig/623598</uri></graphic></fig><table-wrap id="T1" position="float" orientation="portrait"><label>Table 1.</label><caption><p>Distribution of <tp:taxon-name><tp:taxon-name-part taxon-name-part-type="genus" reg="Gryllidae">Gryllidae</tp:taxon-name-part></tp:taxon-name> species in different areas of Sindh, with numbers collected at each locality.</p></caption><table id="TID0EIPAI" rules="all"><tbody><tr><th rowspan="1" colspan="1">Species</th><th rowspan="1" colspan="1">Mithi</th><th rowspan="1" colspan="1">Naushahro feroze</th><th rowspan="1" colspan="1">Chachro</th><th rowspan="1" colspan="1">Umerkot</th><th rowspan="1" colspan="1">Nara</th><th rowspan="1" colspan="1">Nagarkarkar</th><th rowspan="1" colspan="1">Tharparkar</th><th rowspan="1" colspan="1">Sanghar</th><th rowspan="1" colspan="1">Islamkot</th></tr><tr><td rowspan="1" colspan="1">
                        <italic>
                          <tp:taxon-name><tp:taxon-name-part taxon-name-part-type="genus" reg="Acheta">Acheta</tp:taxon-name-part><tp:taxon-name-part taxon-name-part-type="species" reg="domesticus">domesticus</tp:taxon-name-part></tp:taxon-name>
                        </italic>
                      </td><td rowspan="1" colspan="1">10</td><td rowspan="1" colspan="1">28</td><td rowspan="1" colspan="1">03</td><td rowspan="1" colspan="1">16</td><td rowspan="1" colspan="1">21</td><td rowspan="1" colspan="1">36</td><td rowspan="1" colspan="1">05</td><td rowspan="1" colspan="1">11</td><td rowspan="1" colspan="1">09</td></tr><tr><td rowspan="1" colspan="1">
                        <italic>
                          <tp:taxon-name><tp:taxon-name-part taxon-name-part-type="genus" reg="Acheta">Acheta</tp:taxon-name-part><tp:taxon-name-part taxon-name-part-type="species" reg="hispanicus">hispanicus</tp:taxon-name-part></tp:taxon-name>
                        </italic>
                      </td><td rowspan="1" colspan="1">01</td><td rowspan="1" colspan="1">—</td><td rowspan="1" colspan="1">—</td><td rowspan="1" colspan="1">—</td><td rowspan="1" colspan="1">—</td><td rowspan="1" colspan="1">—</td><td rowspan="1" colspan="1">—</td><td rowspan="1" colspan="1">—</td><td rowspan="1" colspan="1">—</td></tr><tr><td rowspan="1" colspan="1">
                        <tp:taxon-name><tp:taxon-name-part taxon-name-part-type="genus" reg="Gryllus">Gryllus</tp:taxon-name-part> (<tp:taxon-name-part taxon-name-part-type="subgenus" reg="Gryllus">Gryllus</tp:taxon-name-part>) <tp:taxon-name-part taxon-name-part-type="species" reg="bimaculatus">bimaculatus</tp:taxon-name-part></tp:taxon-name>
                      </td><td rowspan="1" colspan="1">09</td><td rowspan="1" colspan="1">02</td><td rowspan="1" colspan="1">07</td><td rowspan="1" colspan="1">12</td><td rowspan="1" colspan="1">02</td><td rowspan="1" colspan="1">22</td><td rowspan="1" colspan="1">17</td><td rowspan="1" colspan="1">04</td><td rowspan="1" colspan="1">15</td></tr><tr><td rowspan="1" colspan="1">
                        <italic><tp:taxon-name><tp:taxon-name-part taxon-name-part-type="genus" reg="Gryllus">G</tp:taxon-name-part></tp:taxon-name> (<tp:taxon-name><tp:taxon-name-part taxon-name-part-type="subgenus" reg="Gryllus">Gryllus</tp:taxon-name-part></tp:taxon-name>) <tp:taxon-name><tp:taxon-name-part taxon-name-part-type="genus" reg="Gryllus"/><tp:taxon-name-part taxon-name-part-type="species" reg="campestris">campestris</tp:taxon-name-part></tp:taxon-name></italic>
                      </td><td rowspan="1" colspan="1">—</td><td rowspan="1" colspan="1">—</td><td rowspan="1" colspan="1">08</td><td rowspan="1" colspan="1">33</td><td rowspan="1" colspan="1">03</td><td rowspan="1" colspan="1">19</td><td rowspan="1" colspan="1">23</td><td rowspan="1" colspan="1">—</td><td rowspan="1" colspan="1">11</td></tr><tr><td rowspan="1" colspan="1">
                        <italic>
                          <tp:taxon-name><tp:taxon-name-part taxon-name-part-type="genus" reg="Gryllus">Gryllus</tp:taxon-name-part><tp:taxon-name-part taxon-name-part-type="species" reg="septentrionalis">septentrionalis</tp:taxon-name-part></tp:taxon-name>
                        </italic>
                      </td><td rowspan="1" colspan="1">—</td><td rowspan="1" colspan="1">—</td><td rowspan="1" colspan="1">—</td><td rowspan="1" colspan="1">01</td><td rowspan="1" colspan="1">—</td><td rowspan="1" colspan="1">—</td><td rowspan="1" colspan="1">—</td><td rowspan="1" colspan="1">—</td><td rowspan="1" colspan="1">—</td></tr><tr><td rowspan="1" colspan="1">
                        <tp:taxon-name><tp:taxon-name-part taxon-name-part-type="genus" reg="Gryllodes">Gryllodes</tp:taxon-name-part><tp:taxon-name-part taxon-name-part-type="species" reg="sigillatus">sigillatus</tp:taxon-name-part></tp:taxon-name>
                      </td><td rowspan="1" colspan="1">02</td><td rowspan="1" colspan="1">09</td><td rowspan="1" colspan="1">18</td><td rowspan="1" colspan="1">24</td><td rowspan="1" colspan="1">—</td><td rowspan="1" colspan="1">13</td><td rowspan="1" colspan="1">05</td><td rowspan="1" colspan="1">—</td><td rowspan="1" colspan="1">—</td></tr><tr><td rowspan="1" colspan="1">
                        <italic>
                          <tp:taxon-name><tp:taxon-name-part taxon-name-part-type="genus" reg="Gryllodes">Gryllodes</tp:taxon-name-part><tp:taxon-name-part taxon-name-part-type="species" reg="supplicans">supplicans</tp:taxon-name-part></tp:taxon-name>
                        </italic>
                      </td><td rowspan="1" colspan="1">—</td><td rowspan="1" colspan="1">—</td><td rowspan="1" colspan="1">—</td><td rowspan="1" colspan="1">01</td><td rowspan="1" colspan="1">02</td><td rowspan="1" colspan="1">—</td><td rowspan="1" colspan="1">—</td><td rowspan="1" colspan="1">—</td><td rowspan="1" colspan="1">—</td></tr><tr><td rowspan="1" colspan="1">
                        <italic>
                          <tp:taxon-name><tp:taxon-name-part taxon-name-part-type="genus" reg="Callogryllus">Callogryllus</tp:taxon-name-part><tp:taxon-name-part taxon-name-part-type="species" reg="saeedi">saeedi</tp:taxon-name-part></tp:taxon-name>
                        </italic>
                      </td><td rowspan="1" colspan="1">—</td><td rowspan="1" colspan="1">—</td><td rowspan="1" colspan="1">—</td><td rowspan="1" colspan="1">—</td><td rowspan="1" colspan="1">—</td><td rowspan="1" colspan="1">—</td><td rowspan="1" colspan="1">—</td><td rowspan="1" colspan="1">05</td><td rowspan="1" colspan="1">—</td></tr><tr><td rowspan="1" colspan="1">
                        <italic>
                          <tp:taxon-name><tp:taxon-name-part taxon-name-part-type="genus" reg="Callogryllus">Callogryllus</tp:taxon-name-part><tp:taxon-name-part taxon-name-part-type="species" reg="ovilongus">ovilongus</tp:taxon-name-part></tp:taxon-name>
                        </italic>
                      </td><td rowspan="1" colspan="1">—</td><td rowspan="1" colspan="1">—</td><td rowspan="1" colspan="1">—</td><td rowspan="1" colspan="1">—</td><td rowspan="1" colspan="1">—</td><td rowspan="1" colspan="1">04</td><td rowspan="1" colspan="1">—</td><td rowspan="1" colspan="1">—</td><td rowspan="1" colspan="1">—</td></tr><tr><td rowspan="1" colspan="1">
                        <italic>
                          <tp:taxon-name><tp:taxon-name-part taxon-name-part-type="genus" reg="Callogryllus">Callogryllus</tp:taxon-name-part><tp:taxon-name-part taxon-name-part-type="species" reg="bilineatus">bilineatus</tp:taxon-name-part></tp:taxon-name>
                        </italic>
                      </td><td rowspan="1" colspan="1">—</td><td rowspan="1" colspan="1">—</td><td rowspan="1" colspan="1">—</td><td rowspan="1" colspan="1">—</td><td rowspan="1" colspan="1">—</td><td rowspan="1" colspan="1">—</td><td rowspan="1" colspan="1">—</td><td rowspan="1" colspan="1">—</td><td rowspan="1" colspan="1">02</td></tr><tr><td rowspan="1" colspan="1">
                        <italic>
                          <tp:taxon-name><tp:taxon-name-part taxon-name-part-type="genus" reg="Modicogryllus">Modicogryllus</tp:taxon-name-part><tp:taxon-name-part taxon-name-part-type="species" reg="sindhensis">sindhensis</tp:taxon-name-part></tp:taxon-name>
                        </italic>
                      </td><td rowspan="1" colspan="1">—</td><td rowspan="1" colspan="1">—</td><td rowspan="1" colspan="1">—</td><td rowspan="1" colspan="1">01</td><td rowspan="1" colspan="1">—</td><td rowspan="1" colspan="1">—</td><td rowspan="1" colspan="1">—</td><td rowspan="1" colspan="1">—</td><td rowspan="1" colspan="1">—</td></tr><tr><td rowspan="1" colspan="1">
                        <tp:taxon-name><tp:taxon-name-part taxon-name-part-type="genus" reg="Teleogryllus">Teleogryllus</tp:taxon-name-part> (<tp:taxon-name-part taxon-name-part-type="subgenus" reg="Brachyteleogryllus">Brachyteleogryllus</tp:taxon-name-part>) <tp:taxon-name-part taxon-name-part-type="species" reg="occipitalis">occipitalis</tp:taxon-name-part></tp:taxon-name>
                      </td><td rowspan="1" colspan="1">01</td><td rowspan="1" colspan="1">—</td><td rowspan="1" colspan="1">—</td><td rowspan="1" colspan="1">—</td><td rowspan="1" colspan="1">—</td><td rowspan="1" colspan="1">—</td><td rowspan="1" colspan="1">—</td><td rowspan="1" colspan="1">—</td><td rowspan="1" colspan="1">—</td></tr><tr><td rowspan="1" colspan="1">
                        <tp:taxon-name><tp:taxon-name-part taxon-name-part-type="genus" reg="Teleogryllus">T.</tp:taxon-name-part>(<tp:taxon-name-part taxon-name-part-type="subgenus" reg="Brachyteleogryllus">Brachyteleogryllus</tp:taxon-name-part>) <tp:taxon-name-part taxon-name-part-type="species" reg="commodus">commodus</tp:taxon-name-part></tp:taxon-name>
                      </td><td rowspan="1" colspan="1">—</td><td rowspan="1" colspan="1">—</td><td rowspan="1" colspan="1">—</td><td rowspan="1" colspan="1">—</td><td rowspan="1" colspan="1">—</td><td rowspan="1" colspan="1">02</td><td rowspan="1" colspan="1">—</td><td rowspan="1" colspan="1">—</td><td rowspan="1" colspan="1">—</td></tr><tr><td rowspan="1" colspan="1">
                        <italic>
                          <tp:taxon-name><tp:taxon-name-part taxon-name-part-type="genus" reg="Lepidogryllus">Lepidogryllus</tp:taxon-name-part><tp:taxon-name-part taxon-name-part-type="species" reg="siamensis">siamensis</tp:taxon-name-part></tp:taxon-name>
                        </italic>
                      </td><td rowspan="1" colspan="1">—</td><td rowspan="1" colspan="1">—</td><td rowspan="1" colspan="1">—</td><td rowspan="1" colspan="1">01</td><td rowspan="1" colspan="1">—</td><td rowspan="1" colspan="1">—</td><td rowspan="1" colspan="1">—</td><td rowspan="1" colspan="1">—</td><td rowspan="1" colspan="1">—</td></tr><tr><td rowspan="1" colspan="1">
                        <italic>
                          <tp:taxon-name><tp:taxon-name-part taxon-name-part-type="genus" reg="Svercus">Svercus</tp:taxon-name-part><tp:taxon-name-part taxon-name-part-type="species" reg="palmetorum">palmetorum</tp:taxon-name-part></tp:taxon-name>
                        </italic>
                      </td><td rowspan="1" colspan="1">—</td><td rowspan="1" colspan="1">—</td><td rowspan="1" colspan="1">—</td><td rowspan="1" colspan="1">—</td><td rowspan="1" colspan="1">—</td><td rowspan="1" colspan="1">—</td><td rowspan="1" colspan="1">02</td><td rowspan="1" colspan="1">—</td><td rowspan="1" colspan="1">—</td></tr><tr><td rowspan="1" colspan="1">
                        <italic>
                          <tp:taxon-name><tp:taxon-name-part taxon-name-part-type="genus" reg="Miogryllus">Miogryllus</tp:taxon-name-part><tp:taxon-name-part taxon-name-part-type="species" reg="itaquiensis">itaquiensis</tp:taxon-name-part></tp:taxon-name>
                        </italic>
                      </td><td rowspan="1" colspan="1">—</td><td rowspan="1" colspan="1">—</td><td rowspan="1" colspan="1">01</td><td rowspan="1" colspan="1">—</td><td rowspan="1" colspan="1">—</td><td rowspan="1" colspan="1">—</td><td rowspan="1" colspan="1">—</td><td rowspan="1" colspan="1">—</td><td rowspan="1" colspan="1">—</td></tr><tr><td rowspan="1" colspan="1">
                        <italic>
                          <tp:taxon-name><tp:taxon-name-part taxon-name-part-type="genus" reg="Oecanthus">Oecanthus</tp:taxon-name-part><tp:taxon-name-part taxon-name-part-type="species" reg="fultoni">fultoni</tp:taxon-name-part></tp:taxon-name>
                        </italic>
                      </td><td rowspan="1" colspan="1">—</td><td rowspan="1" colspan="1">—</td><td rowspan="1" colspan="1">—</td><td rowspan="1" colspan="1">01</td><td rowspan="1" colspan="1">—</td><td rowspan="1" colspan="1">—</td><td rowspan="1" colspan="1">—</td><td rowspan="1" colspan="1">—</td><td rowspan="1" colspan="1">—</td></tr></tbody></table></table-wrap></tp:treatment-sec><ref-list><ref id="B28"><mixed-citation xmlns:xlink="http://www.w3.org/1999/xlink" xlink:type="simple"><person-group><name name-style="western"><surname>Weissman</surname><given-names>DB</given-names></name><name name-style="western"><surname>Rentz</surname><given-names>DFC</given-names></name><name name-style="western"><surname>Alexander</surname><given-names>RD</given-names></name><name name-style="western"><surname>Loher</surname><given-names>W</given-names></name></person-group> (<year>1980</year>) <article-title>Field crickets (<italic><tp:taxon-name><tp:taxon-name-part taxon-name-part-type="genus">Gryllus</tp:taxon-name-part></tp:taxon-name></italic> and <italic><tp:taxon-name><tp:taxon-name-part taxon-name-part-type="genus">Acheta</tp:taxon-name-part></tp:taxon-name></italic>) of California and Baja California (<tp:taxon-name><tp:taxon-name-part taxon-name-part-type="order">Orthoptera</tp:taxon-name-part></tp:taxon-name>: <tp:taxon-name><tp:taxon-name-part taxon-name-part-type="genus">Gryllidae</tp:taxon-name-part></tp:taxon-name>: <tp:taxon-name><tp:taxon-name-part taxon-name-part-type="subfamily">Gryllinae</tp:taxon-name-part></tp:taxon-name>).</article-title><source>Transactions of the American Entomological Society</source><volume>106</volume>: <fpage>327</fpage>–<lpage>356</lpage>.</mixed-citation></ref><ref id="B6"><mixed-citation xmlns:xlink="http://www.w3.org/1999/xlink" xlink:type="simple"><person-group><name name-style="western"><surname>Cigliano</surname><given-names>MM</given-names></name><name name-style="western"><surname>Braun</surname><given-names>H</given-names></name><name name-style="western"><surname>Eades</surname><given-names>DC</given-names></name><name name-style="western"><surname>Otte</surname><given-names>D</given-names></name></person-group> (<year>2020</year>) <tp:taxon-name><tp:taxon-name-part taxon-name-part-type="order">Orthoptera</tp:taxon-name-part></tp:taxon-name> species file online, version 5.0/5.0. <ext-link xlink:type="simple" ext-link-type="uri" xlink:href="http://Orthoptera.SpeciesFile.org">http://Orthoptera.SpeciesFile.org</ext-link> [November 23, 2020]</mixed-citation></ref></ref-list></tp:taxon-treatment>
