# Supplementary material for: ﻿A review of Gryllidae (Grylloidea) with the description of one new species and four new distribution records from the Sindh Province, Pakistan
Source: Zookeys. 2021 Dec 15;1078:1–33. doi: 10.3897/zookeys.1078.69850 (PMC8695564; doi:10.3897/zookeys.1078.69850)
Supplement: XML Treatment for Gryllus septentrionalis [file zookeys.1078.69850-treatment5.xml]

<!DOCTYPE tp:taxon-treatment
  PUBLIC "-//TaxonX//DTD Taxonomic Treatment Publishing DTD v0 20100105//EN" "tax-treatment-NSO.dtd">
<tp:taxon-treatment xmlns:tp="http://www.plazi.org/taxpub"><tp:treatment-meta><kwd-group><label>Taxon classification</label><kwd>
                  <named-content content-type="kingdom">Animalia</named-content>
                </kwd><kwd>
                  <named-content content-type="order">Orthoptera</named-content>
                </kwd><kwd>
                  <named-content content-type="family">Gryllidae</named-content>
                </kwd></kwd-group><mixed-citation publication-type="journal"><person-group><name><surname>Sultana</surname><given-names>Riffat</given-names></name><name><surname>Sanam</surname><given-names>Surriya</given-names></name><name><surname>Kumar</surname><given-names>Santosh</given-names></name><name><surname>R</surname><given-names>Sheik Mohammad Shamsudeen</given-names></name><name><surname>Soomro</surname><given-names>Fakhra</given-names></name></person-group><article-title>﻿A review of <tp:taxon-name><tp:taxon-name-part taxon-name-part-type="genus" reg="Gryllidae">Gryllidae</tp:taxon-name-part></tp:taxon-name> (<tp:taxon-name><tp:taxon-name-part taxon-name-part-type="superfamily">Grylloidea</tp:taxon-name-part></tp:taxon-name>) with the description of one new species and four new distribution records from the Sindh Province, Pakistan</article-title><source>Zookeys</source><day>15</day><month>12</month><year>2021</year><volume>1078</volume><fpage>1</fpage><lpage>33</lpage><pub-id pub-id-type="doi">10.3897/zookeys.1078.69850</pub-id></mixed-citation></tp:treatment-meta><tp:nomenclature><label>﻿</label><tp:taxon-name>
                <object-id xmlns:xlink="http://www.w3.org/1999/xlink" content-type="arpha" xlink:type="simple">1D491229-64AA-5FC3-9E00-14A6BBB567B4</object-id>
                <tp:taxon-name-part taxon-name-part-type="genus" reg="Gryllus">Gryllus</tp:taxon-name-part>
                <tp:taxon-name-part taxon-name-part-type="species" reg="septentrionalis">septentrionalis</tp:taxon-name-part>
              </tp:taxon-name><tp:taxon-authority>F. Walker, 1869</tp:taxon-authority><xref ref-type="fig" rid="F1">Figures 1</xref><xref ref-type="fig" rid="F2">, 2</xref><xref ref-type="fig" rid="F3">, 3</xref><xref ref-type="fig" rid="F4">, 4</xref><xref ref-type="fig" rid="F5">, 5</xref><xref ref-type="fig" rid="F6">, 6</xref><xref ref-type="fig" rid="F7">, 7</xref><xref ref-type="fig" rid="F8">, 8</xref><xref ref-type="fig" rid="F9">, 9</xref><xref ref-type="fig" rid="F10">, 10</xref><xref ref-type="fig" rid="F11">, 11</xref><xref ref-type="table" rid="T1">, Table 1</xref></tp:nomenclature><tp:treatment-sec sec-type="material" id="SECID0E2LBG"><title>Material examined.</title><p>Pakistan, <bold>Sindh Prov.</bold> • 1♀; Riffat, Surriya; 21 Jul. 2019; Mahendrani, Umerkot <named-content xmlns:xlink="http://www.w3.org/1999/xlink" content-type="dwc:verbatimCoordinates" xlink:type="simple"><named-content content-type="geo-json" specific-use="{&#34;type&#34;:&#34;Point&#34;,&#34;coordinates&#34;:[69.737600,25.354900]}" id="NCID0EGMBG" xlink:type="simple">25.3549°N, 69.7376°E</named-content></named-content>.</p></tp:treatment-sec><tp:treatment-sec sec-type="description" id="SECID0ELMBG"><title>Description.</title><p>Medium size, colouration rufous brown, rather strongly pubescent (Fig. <xref ref-type="fig" rid="F1">1G</xref>). Head long, rounded without any ornamentation. Face brown with yellow horizontal band; ocelli big, brown (Fig. <xref ref-type="fig" rid="F2">2G</xref>). Pronotum slightly enlarged in front, anterior margin feebly concave, posterior one pointed; disc convex, rufous with two large piriform impressions; lateral lobes with yellowish inferior part (Fig. <xref ref-type="fig" rid="F4">4G</xref>). Elytra brownish, reaching to apex of abdomen; dorsal fields with slightly oblique veins, rather projecting. Wings long (Fig. <xref ref-type="fig" rid="F9">9A</xref>). Legs pubescent; anterior and medium femora rufous brown; anterior tibia with large slender external tympanum; only internal face depressed. Posterior femora rather long, swollen. Tibia shorter than femora, armed with nine basal spines, four on joint of metatarsus (Fig. <xref ref-type="fig" rid="F6">6F</xref>). Abdomen brown; ovipositor moderately long, rather slender with very acute apical valves (Fig. <xref ref-type="fig" rid="F1">1G</xref>).</p><p><bold>Female</bold>: <abbrev xmlns:xlink="http://www.w3.org/1999/xlink" xlink:title="Length of head" id="ABBRID0ENNBG" xlink:type="simple">LH</abbrev> 3.9 (<abbrev xmlns:xlink="http://www.w3.org/1999/xlink" xlink:title="millimetres" id="ABBRID0ERNBG" xlink:type="simple">mm</abbrev>), <abbrev xmlns:xlink="http://www.w3.org/1999/xlink" xlink:title="Length of pronotum" id="ABBRID0EVNBG" xlink:type="simple">LP</abbrev> 4.2 (<abbrev xmlns:xlink="http://www.w3.org/1999/xlink" xlink:title="millimetres" id="ABBRID0EZNBG" xlink:type="simple">mm</abbrev>), LT 18 (<abbrev xmlns:xlink="http://www.w3.org/1999/xlink" xlink:title="millimetres" id="ABBRID0E4NBG" xlink:type="simple">mm</abbrev>), <abbrev xmlns:xlink="http://www.w3.org/1999/xlink" xlink:title="Length of femur" id="ABBRID0EBOBG" xlink:type="simple">LF</abbrev> 12.5 (<abbrev xmlns:xlink="http://www.w3.org/1999/xlink" xlink:title="millimetres" id="ABBRID0EFOBG" xlink:type="simple">mm</abbrev>), LT 08 (<abbrev xmlns:xlink="http://www.w3.org/1999/xlink" xlink:title="millimetres" id="ABBRID0EJOBG" xlink:type="simple">mm</abbrev>), LT 05 (<abbrev xmlns:xlink="http://www.w3.org/1999/xlink" xlink:title="millimetres" id="ABBRID0ENOBG" xlink:type="simple">mm</abbrev>), <abbrev xmlns:xlink="http://www.w3.org/1999/xlink" xlink:title="total body length" id="ABBRID0EROBG" xlink:type="simple">TBL</abbrev> 26 (<abbrev xmlns:xlink="http://www.w3.org/1999/xlink" xlink:title="millimetres" id="ABBRID0EVOBG" xlink:type="simple">mm</abbrev>).</p></tp:treatment-sec><tp:treatment-sec sec-type="ecology" id="SECID0EZOBG"><title>Ecology.</title><p><italic><tp:taxon-name><tp:taxon-name-part taxon-name-part-type="genus" reg="Gryllus">Gryllus</tp:taxon-name-part><tp:taxon-name-part taxon-name-part-type="species" reg="septentrionalis">septentrionalis</tp:taxon-name-part></tp:taxon-name></italic> was collected from the village of Mahendrani, Umerkot in August.It was noted that this field was surrounded by <italic><tp:taxon-name><tp:taxon-name-part taxon-name-part-type="genus" reg="Citrus">Citrus</tp:taxon-name-part></tp:taxon-name></italic> (lemon) crops and other wild vegetation. This study suggests that extensive surveys are needed.</p></tp:treatment-sec><tp:treatment-sec sec-type="distribution" id="SECID0ERPBG"><title>Global distribution.</title><p>Argentina, Paraguay, Caribbean, Jamaica, Pakistan (<xref ref-type="bibr" rid="B6">Cigliano et al. 2020</xref>).</p></tp:treatment-sec><tp:treatment-sec sec-type="remarks" id="SECID0E2PBG"><title>Remarks.</title><p>This is the first record from the deserts of Thar, Sindh, Pakistan. According to <xref ref-type="bibr" rid="B25">Saeed (2000)</xref>, this species of cricket occurs in terrestrial habitats throughout the world, and mostly damages cotton, rice, millet, and sugarcane crops. Due to their predatory nature, they are also helpful in biological control, but more detailed investigations are needed to identify this strategy in future.</p></tp:treatment-sec><tp:treatment-sec><!--Section generated to contain objects referenced in tp:taxon-treatment.--><fig id="F1" position="float" orientation="portrait"><object-id xmlns:xlink="http://www.w3.org/1999/xlink" content-type="doi" xlink:type="simple">10.3897/zookeys.1078.69850.figure1</object-id><object-id xmlns:xlink="http://www.w3.org/1999/xlink" content-type="arpha" xlink:type="simple">C84300C4-E82B-5E8C-BD74-68C4AF92A15F</object-id><label>Figure 1.</label><caption><p><bold>A</bold> male and female dorsal and lateral view of <tp:taxon-name><tp:taxon-name-part taxon-name-part-type="genus" reg="Gryllidae">Gryllidae</tp:taxon-name-part></tp:taxon-name> species. Subfamily <tp:taxon-name><tp:taxon-name-part taxon-name-part-type="subfamily">Gryllinae</tp:taxon-name-part></tp:taxon-name>: 1, 2 <italic><tp:taxon-name><tp:taxon-name-part taxon-name-part-type="genus" reg="Acheta">Acheta</tp:taxon-name-part><tp:taxon-name-part taxon-name-part-type="species" reg="domesticus">domesticus</tp:taxon-name-part></tp:taxon-name></italic> ♂♀, 3 <italic><tp:taxon-name><tp:taxon-name-part taxon-name-part-type="genus" reg="Acheta">A.</tp:taxon-name-part><tp:taxon-name-part taxon-name-part-type="species" reg="hispanicus">hispanicus</tp:taxon-name-part></tp:taxon-name></italic> ♂, 4, 5 <tp:taxon-name><tp:taxon-name-part taxon-name-part-type="genus" reg="Gryllus">Gryllus</tp:taxon-name-part> (<tp:taxon-name-part taxon-name-part-type="subgenus" reg="Gryllus">Gryllus</tp:taxon-name-part>) <tp:taxon-name-part taxon-name-part-type="species" reg="bimaculatus">bimaculatus</tp:taxon-name-part></tp:taxon-name> ♀♂, 6 <tp:taxon-name><tp:taxon-name-part taxon-name-part-type="genus" reg="Gryllidae">G.</tp:taxon-name-part> (<tp:taxon-name-part taxon-name-part-type="subgenus" reg="Gryllus">Gryllus</tp:taxon-name-part>) <tp:taxon-name-part taxon-name-part-type="species" reg="campestris">campestris</tp:taxon-name-part></tp:taxon-name> ♀, 7 <italic><tp:taxon-name><tp:taxon-name-part taxon-name-part-type="genus" reg="Gryllus">G.</tp:taxon-name-part><tp:taxon-name-part taxon-name-part-type="species" reg="septentrionalis">septentrionalis</tp:taxon-name-part></tp:taxon-name></italic> ♀, 8 <italic><tp:taxon-name><tp:taxon-name-part taxon-name-part-type="genus" reg="Gryllodes">Gryllodes</tp:taxon-name-part><tp:taxon-name-part taxon-name-part-type="species" reg="sigillatus">sigillatus</tp:taxon-name-part></tp:taxon-name></italic> ♂ <bold>B</bold> male and female dorsal and lateral view of <tp:taxon-name><tp:taxon-name-part taxon-name-part-type="genus" reg="Gryllidae">Gryllidae</tp:taxon-name-part></tp:taxon-name> species. Subfamily <tp:taxon-name><tp:taxon-name-part taxon-name-part-type="subfamily">Gryllinae</tp:taxon-name-part></tp:taxon-name>: 9 <italic><tp:taxon-name><tp:taxon-name-part taxon-name-part-type="genus" reg="Gryllodes">Gryllodes</tp:taxon-name-part><tp:taxon-name-part taxon-name-part-type="species" reg="supplicans">supplicans</tp:taxon-name-part></tp:taxon-name></italic> ♀, 10 <tp:taxon-name><tp:taxon-name-part taxon-name-part-type="genus" reg="Teleogryllus">Teleogryllus</tp:taxon-name-part> (<tp:taxon-name-part taxon-name-part-type="subgenus" reg="Brachyteleogryllus">Brachyteleogryllus</tp:taxon-name-part>) <tp:taxon-name-part taxon-name-part-type="species" reg="occipitalis">occipitalis</tp:taxon-name-part></tp:taxon-name> ♀, 11,12 <tp:taxon-name><tp:taxon-name-part taxon-name-part-type="genus" reg="Teleogryllus">T.</tp:taxon-name-part> (<tp:taxon-name-part taxon-name-part-type="subgenus" reg="Brachyteleogryllus">Brachyteleogryllus</tp:taxon-name-part>) <tp:taxon-name-part taxon-name-part-type="species" reg="commodus">commodus</tp:taxon-name-part></tp:taxon-name> ♂♀, 13 <italic><tp:taxon-name><tp:taxon-name-part taxon-name-part-type="genus" reg="Modicogryllus">Modicogryllus</tp:taxon-name-part><tp:taxon-name-part taxon-name-part-type="species" reg="sindhensis">sindhensis</tp:taxon-name-part></tp:taxon-name></italic> sp. nov. ♀, 14 <italic><tp:taxon-name><tp:taxon-name-part taxon-name-part-type="genus" reg="Svercus">Svercus</tp:taxon-name-part><tp:taxon-name-part taxon-name-part-type="species" reg="palmetorum">palmetorum</tp:taxon-name-part></tp:taxon-name></italic> ♀ <bold>C</bold> male and female dorsal and lateral view of <tp:taxon-name><tp:taxon-name-part taxon-name-part-type="genus" reg="Gryllidae">Gryllidae</tp:taxon-name-part></tp:taxon-name> species. Subfamily <tp:taxon-name><tp:taxon-name-part taxon-name-part-type="subfamily">Gryllinae</tp:taxon-name-part></tp:taxon-name>: 15 <italic><tp:taxon-name><tp:taxon-name-part taxon-name-part-type="genus" reg="Miogryllus">Miogryllus</tp:taxon-name-part><tp:taxon-name-part taxon-name-part-type="species" reg="itaquiensis">itaquiensis</tp:taxon-name-part></tp:taxon-name></italic> ♀, 16 <italic><tp:taxon-name><tp:taxon-name-part taxon-name-part-type="genus" reg="Callogryllus">Callogryllus</tp:taxon-name-part><tp:taxon-name-part taxon-name-part-type="species" reg="saeedi">saeedi</tp:taxon-name-part></tp:taxon-name></italic> ♀, 17 <italic><tp:taxon-name><tp:taxon-name-part taxon-name-part-type="genus" reg="Callogryllus">C.</tp:taxon-name-part><tp:taxon-name-part taxon-name-part-type="species" reg="ovilongus">ovilongus</tp:taxon-name-part></tp:taxon-name></italic> ♀, 18 <italic><tp:taxon-name><tp:taxon-name-part taxon-name-part-type="genus" reg="Callogryllus">C.</tp:taxon-name-part><tp:taxon-name-part taxon-name-part-type="species" reg="bilineatus">bilineatus</tp:taxon-name-part></tp:taxon-name></italic> ♀, 19 <italic><tp:taxon-name><tp:taxon-name-part taxon-name-part-type="genus" reg="Lepidogryllus">Lepidogryllus</tp:taxon-name-part><tp:taxon-name-part taxon-name-part-type="species" reg="siamensis">siamensis</tp:taxon-name-part></tp:taxon-name></italic> ♀, Subfamily <tp:taxon-name><tp:taxon-name-part taxon-name-part-type="subfamily">Oecanthinae</tp:taxon-name-part></tp:taxon-name>: 20 <italic><tp:taxon-name><tp:taxon-name-part taxon-name-part-type="genus" reg="Oecanthus">Oecanthus</tp:taxon-name-part><tp:taxon-name-part taxon-name-part-type="species" reg="fultoni">fultoni</tp:taxon-name-part></tp:taxon-name></italic> ♀. Abbreviations: D, dorsal, L, lateral. Scale bars: 2 <abbrev xmlns:xlink="http://www.w3.org/1999/xlink" xlink:title="millimetres" id="ABBRID0E3AAG" xlink:type="simple">mm</abbrev>.</p></caption><graphic xmlns:xlink="http://www.w3.org/1999/xlink" xlink:href="zookeys-1078-001-g001.jpg" position="float" orientation="portrait" xlink:type="simple" id="oo_623588.jpg"><uri content-type="original_file" xlink:type="simple">https://binary.pensoft.net/fig/623588</uri></graphic></fig><fig id="F2" position="float" orientation="portrait"><object-id xmlns:xlink="http://www.w3.org/1999/xlink" content-type="doi" xlink:type="simple">10.3897/zookeys.1078.69850.figure2</object-id><object-id xmlns:xlink="http://www.w3.org/1999/xlink" content-type="arpha" xlink:type="simple">6B140EAC-27EF-5160-9609-1655FBD775F5</object-id><label>Figure 2.</label><caption><p>Male and female head dorsal view of <tp:taxon-name><tp:taxon-name-part taxon-name-part-type="genus" reg="Gryllidae">Gryllidae</tp:taxon-name-part></tp:taxon-name> species. Subfamily <tp:taxon-name><tp:taxon-name-part taxon-name-part-type="subfamily">Gryllinae</tp:taxon-name-part></tp:taxon-name>: 1, 2 <italic><tp:taxon-name><tp:taxon-name-part taxon-name-part-type="genus" reg="Acheta">Acheta</tp:taxon-name-part><tp:taxon-name-part taxon-name-part-type="species" reg="domesticus">domesticus</tp:taxon-name-part></tp:taxon-name></italic> ♂♀, 3 <italic><tp:taxon-name><tp:taxon-name-part taxon-name-part-type="genus" reg="Acheta">A.</tp:taxon-name-part><tp:taxon-name-part taxon-name-part-type="species" reg="hispanicus">hispanicus</tp:taxon-name-part></tp:taxon-name></italic> ♂, 4, 5 <tp:taxon-name><tp:taxon-name-part taxon-name-part-type="genus" reg="Gryllus">Gryllus</tp:taxon-name-part> (<tp:taxon-name-part taxon-name-part-type="subgenus" reg="Gryllus">Gryllus</tp:taxon-name-part>) <tp:taxon-name-part taxon-name-part-type="species" reg="bimaculatus">bimaculatus</tp:taxon-name-part></tp:taxon-name> ♂♀, 6 <tp:taxon-name><tp:taxon-name-part taxon-name-part-type="genus" reg="Gryllidae">G.</tp:taxon-name-part> (<tp:taxon-name-part taxon-name-part-type="subgenus" reg="Gryllus">Gryllus</tp:taxon-name-part>) <tp:taxon-name-part taxon-name-part-type="species" reg="campestris">campestris</tp:taxon-name-part></tp:taxon-name> ♀, 7 <italic><tp:taxon-name><tp:taxon-name-part taxon-name-part-type="genus" reg="Gryllus">G.</tp:taxon-name-part><tp:taxon-name-part taxon-name-part-type="species" reg="septentrionalis">septentrionalis</tp:taxon-name-part></tp:taxon-name></italic> ♀, 8-<italic><tp:taxon-name><tp:taxon-name-part taxon-name-part-type="genus" reg="Gryllodes">Gryllodes</tp:taxon-name-part><tp:taxon-name-part taxon-name-part-type="species" reg="sigillatus">sigillatus</tp:taxon-name-part></tp:taxon-name></italic> ♂, 9 <italic><tp:taxon-name><tp:taxon-name-part taxon-name-part-type="genus" reg="Gryllodes">Gryllodes</tp:taxon-name-part><tp:taxon-name-part taxon-name-part-type="species" reg="supplicans">supplicans</tp:taxon-name-part></tp:taxon-name></italic> ♀, 10 <tp:taxon-name><tp:taxon-name-part taxon-name-part-type="genus" reg="Teleogryllus">T.</tp:taxon-name-part> (<tp:taxon-name-part taxon-name-part-type="subgenus" reg="Brachyteleogryllus">Brachyteleogryllus</tp:taxon-name-part>) <tp:taxon-name-part taxon-name-part-type="species" reg="commodus">commodus</tp:taxon-name-part></tp:taxon-name> ♂. Abbreviations: D, dorsal, L, lateral. Scale bars: 2 <abbrev xmlns:xlink="http://www.w3.org/1999/xlink" xlink:title="millimetres" id="ABBRID0EZEAG" xlink:type="simple">mm</abbrev>.</p></caption><graphic xmlns:xlink="http://www.w3.org/1999/xlink" xlink:href="zookeys-1078-001-g002.jpg" position="float" orientation="portrait" xlink:type="simple" id="oo_623589.jpg"><uri content-type="original_file" xlink:type="simple">https://binary.pensoft.net/fig/623589</uri></graphic></fig><fig id="F3" position="float" orientation="portrait"><object-id xmlns:xlink="http://www.w3.org/1999/xlink" content-type="doi" xlink:type="simple">10.3897/zookeys.1078.69850.figure3</object-id><object-id xmlns:xlink="http://www.w3.org/1999/xlink" content-type="arpha" xlink:type="simple">E75E565D-CA36-59B3-9981-1270E72E4A32</object-id><label>Figure 3.</label><caption><p>Male and female head dorsal view of <tp:taxon-name><tp:taxon-name-part taxon-name-part-type="genus" reg="Gryllidae">Gryllidae</tp:taxon-name-part></tp:taxon-name> species, subfamily <tp:taxon-name><tp:taxon-name-part taxon-name-part-type="subfamily">Gryllinae</tp:taxon-name-part></tp:taxon-name>: 11 <tp:taxon-name><tp:taxon-name-part taxon-name-part-type="genus" reg="Teleogryllus">T.</tp:taxon-name-part> (<tp:taxon-name-part taxon-name-part-type="subgenus" reg="Brachyteleogryllus">Brachyteleogryllus</tp:taxon-name-part>) <tp:taxon-name-part taxon-name-part-type="species" reg="commodus">commodus</tp:taxon-name-part></tp:taxon-name> ♀, 12 <italic><tp:taxon-name><tp:taxon-name-part taxon-name-part-type="genus" reg="Modicogryllus">Modicogryllus</tp:taxon-name-part><tp:taxon-name-part taxon-name-part-type="species" reg="sindhensis">sindhensis</tp:taxon-name-part></tp:taxon-name></italic> sp. nov. ♀,13 <italic><tp:taxon-name><tp:taxon-name-part taxon-name-part-type="genus" reg="Svercus">Svercus</tp:taxon-name-part><tp:taxon-name-part taxon-name-part-type="species" reg="palmetorum">palmetorum</tp:taxon-name-part></tp:taxon-name></italic> ♀, 14 <italic><tp:taxon-name><tp:taxon-name-part taxon-name-part-type="genus" reg="Miogryllus">Miogryllus</tp:taxon-name-part><tp:taxon-name-part taxon-name-part-type="species" reg="itaquiensis">itaquiensis</tp:taxon-name-part></tp:taxon-name></italic> ♀, 15 <italic><tp:taxon-name><tp:taxon-name-part taxon-name-part-type="genus" reg="Callogryllus">Callogryllus</tp:taxon-name-part><tp:taxon-name-part taxon-name-part-type="species" reg="saeedi">saeedi</tp:taxon-name-part></tp:taxon-name></italic> ♀, 16 <italic><tp:taxon-name><tp:taxon-name-part taxon-name-part-type="genus" reg="Callogryllus">C.</tp:taxon-name-part><tp:taxon-name-part taxon-name-part-type="species" reg="ovilongus">ovilongus</tp:taxon-name-part></tp:taxon-name></italic> ♀, 17 <italic><tp:taxon-name><tp:taxon-name-part taxon-name-part-type="genus" reg="Callogryllus">C.</tp:taxon-name-part><tp:taxon-name-part taxon-name-part-type="species" reg="bilineatus">bilineatus</tp:taxon-name-part></tp:taxon-name></italic> ♀, 18 <italic><tp:taxon-name><tp:taxon-name-part taxon-name-part-type="genus" reg="Lepidogryllus">Lepidogryllus</tp:taxon-name-part><tp:taxon-name-part taxon-name-part-type="species" reg="siamensis">siamensis</tp:taxon-name-part></tp:taxon-name></italic> ♀. Subfamily <tp:taxon-name><tp:taxon-name-part taxon-name-part-type="subfamily">Oecanthinae</tp:taxon-name-part></tp:taxon-name>: 19 <italic><tp:taxon-name><tp:taxon-name-part taxon-name-part-type="genus" reg="Oecanthus">Oecanthus</tp:taxon-name-part><tp:taxon-name-part taxon-name-part-type="species" reg="fultoni">fultoni</tp:taxon-name-part></tp:taxon-name></italic> ♀. Abbreviations: D, dorsal, L, lateral. Scale bars: 2 <abbrev xmlns:xlink="http://www.w3.org/1999/xlink" xlink:title="millimetres" id="ABBRID0ECXAI" xlink:type="simple">mm</abbrev>.</p></caption><graphic xmlns:xlink="http://www.w3.org/1999/xlink" xlink:href="zookeys-1078-001-g003.jpg" position="float" orientation="portrait" xlink:type="simple" id="oo_623590.jpg"><uri content-type="original_file" xlink:type="simple">https://binary.pensoft.net/fig/623590</uri></graphic></fig><fig id="F4" position="float" orientation="portrait"><object-id xmlns:xlink="http://www.w3.org/1999/xlink" content-type="doi" xlink:type="simple">10.3897/zookeys.1078.69850.figure4</object-id><object-id xmlns:xlink="http://www.w3.org/1999/xlink" content-type="arpha" xlink:type="simple">DC919422-E801-5283-84FE-8D61A0078A70</object-id><label>Figure 4.</label><caption><p>Male and female pronotum dorsal view of <tp:taxon-name><tp:taxon-name-part taxon-name-part-type="genus" reg="Gryllidae">Gryllidae</tp:taxon-name-part></tp:taxon-name> species, subfamily <tp:taxon-name><tp:taxon-name-part taxon-name-part-type="subfamily">Gryllinae</tp:taxon-name-part></tp:taxon-name>: 1, 2 <italic><tp:taxon-name><tp:taxon-name-part taxon-name-part-type="genus" reg="Acheta">Acheta</tp:taxon-name-part><tp:taxon-name-part taxon-name-part-type="species" reg="domesticus">domesticus</tp:taxon-name-part></tp:taxon-name></italic> ♂♀, 3 <italic><tp:taxon-name><tp:taxon-name-part taxon-name-part-type="genus" reg="Acheta">A.</tp:taxon-name-part><tp:taxon-name-part taxon-name-part-type="species" reg="hispanicus">hispanicus</tp:taxon-name-part></tp:taxon-name></italic> ♂, 4, 5 <tp:taxon-name><tp:taxon-name-part taxon-name-part-type="genus" reg="Gryllus">Gryllus</tp:taxon-name-part> (<tp:taxon-name-part taxon-name-part-type="subgenus" reg="Gryllus">Gryllus</tp:taxon-name-part>) <tp:taxon-name-part taxon-name-part-type="species" reg="bimaculatus">bimaculatus</tp:taxon-name-part></tp:taxon-name> ♂♀, 6 <tp:taxon-name><tp:taxon-name-part taxon-name-part-type="genus" reg="Gryllidae">G.</tp:taxon-name-part> (<tp:taxon-name-part taxon-name-part-type="subgenus" reg="Gryllus">Gryllus</tp:taxon-name-part>) <tp:taxon-name-part taxon-name-part-type="species" reg="campestris">campestris</tp:taxon-name-part></tp:taxon-name> ♀, 7 <italic><tp:taxon-name><tp:taxon-name-part taxon-name-part-type="genus" reg="Gryllus">G.</tp:taxon-name-part><tp:taxon-name-part taxon-name-part-type="species" reg="septentrionalis">septentrionalis</tp:taxon-name-part></tp:taxon-name></italic> ♀, 8 <italic><tp:taxon-name><tp:taxon-name-part taxon-name-part-type="genus" reg="Gryllodes">Gryllodes</tp:taxon-name-part><tp:taxon-name-part taxon-name-part-type="species" reg="sigillatus">sigillatus</tp:taxon-name-part></tp:taxon-name></italic> ♂, 9 <italic><tp:taxon-name><tp:taxon-name-part taxon-name-part-type="genus" reg="Gryllodes">Gryllodes</tp:taxon-name-part><tp:taxon-name-part taxon-name-part-type="species" reg="supplicans">supplicans</tp:taxon-name-part></tp:taxon-name></italic> ♀, 10 <tp:taxon-name><tp:taxon-name-part taxon-name-part-type="genus" reg="Teleogryllus">Teleogryllus</tp:taxon-name-part> (<tp:taxon-name-part taxon-name-part-type="subgenus" reg="Brachyteleogryllus">Brachyteleogryllus</tp:taxon-name-part>) <tp:taxon-name-part taxon-name-part-type="species" reg="occipitalis">occipitalis</tp:taxon-name-part></tp:taxon-name> ♀. Abbreviations: D, dorsal, L, lateral. Scale bars: 2 <abbrev xmlns:xlink="http://www.w3.org/1999/xlink" xlink:title="millimetres" id="ABBRID0E61AI" xlink:type="simple">mm</abbrev>.</p></caption><graphic xmlns:xlink="http://www.w3.org/1999/xlink" xlink:href="zookeys-1078-001-g004.jpg" position="float" orientation="portrait" xlink:type="simple" id="oo_623591.jpg"><uri content-type="original_file" xlink:type="simple">https://binary.pensoft.net/fig/623591</uri></graphic></fig><fig id="F5" position="float" orientation="portrait"><object-id xmlns:xlink="http://www.w3.org/1999/xlink" content-type="doi" xlink:type="simple">10.3897/zookeys.1078.69850.figure5</object-id><object-id xmlns:xlink="http://www.w3.org/1999/xlink" content-type="arpha" xlink:type="simple">D54CE297-F99F-579B-8279-4DF1F6154617</object-id><label>Figure 5.</label><caption><p>Male and female pronotum dorsal view of <tp:taxon-name><tp:taxon-name-part taxon-name-part-type="genus" reg="Gryllidae">Gryllidae</tp:taxon-name-part></tp:taxon-name> species, subfamily <tp:taxon-name><tp:taxon-name-part taxon-name-part-type="subfamily">Gryllinae</tp:taxon-name-part></tp:taxon-name>: 11, 12 <tp:taxon-name><tp:taxon-name-part taxon-name-part-type="genus" reg="Teleogryllus">T.</tp:taxon-name-part> (<tp:taxon-name-part taxon-name-part-type="subgenus" reg="Brachyteleogryllus">Brachyteleogryllus</tp:taxon-name-part>) <tp:taxon-name-part taxon-name-part-type="species" reg="commodus">commodus</tp:taxon-name-part></tp:taxon-name> ♂♀, 13 <italic><tp:taxon-name><tp:taxon-name-part taxon-name-part-type="genus" reg="Modicogryllus">Modicogryllus</tp:taxon-name-part><tp:taxon-name-part taxon-name-part-type="species" reg="sindhensis">sindhensis</tp:taxon-name-part></tp:taxon-name></italic> sp. nov. ♀,14 <italic><tp:taxon-name><tp:taxon-name-part taxon-name-part-type="genus" reg="Svercus">Svercus</tp:taxon-name-part><tp:taxon-name-part taxon-name-part-type="species" reg="palmetorum">palmetorum</tp:taxon-name-part></tp:taxon-name></italic> ♀, 15 <italic><tp:taxon-name><tp:taxon-name-part taxon-name-part-type="genus" reg="Miogryllus">Miogryllus</tp:taxon-name-part><tp:taxon-name-part taxon-name-part-type="species" reg="itaquiensis">itaquiensis</tp:taxon-name-part></tp:taxon-name></italic> ♀, 16 <italic><tp:taxon-name><tp:taxon-name-part taxon-name-part-type="genus" reg="Callogryllus">Callogryllus</tp:taxon-name-part><tp:taxon-name-part taxon-name-part-type="species" reg="saeedi">saeedi</tp:taxon-name-part></tp:taxon-name></italic> ♀, 17 <italic><tp:taxon-name><tp:taxon-name-part taxon-name-part-type="genus" reg="Callogryllus">C.</tp:taxon-name-part><tp:taxon-name-part taxon-name-part-type="species" reg="ovilongus">ovilongus</tp:taxon-name-part></tp:taxon-name></italic> ♀,18 <italic><tp:taxon-name><tp:taxon-name-part taxon-name-part-type="genus" reg="Callogryllus">C.</tp:taxon-name-part><tp:taxon-name-part taxon-name-part-type="species" reg="bilineatus">bilineatus</tp:taxon-name-part></tp:taxon-name></italic> ♀, 19 <italic><tp:taxon-name><tp:taxon-name-part taxon-name-part-type="genus" reg="Lepidogryllus">Lepidogryllus</tp:taxon-name-part><tp:taxon-name-part taxon-name-part-type="species" reg="siamensis">siamensis</tp:taxon-name-part></tp:taxon-name></italic> ♀, Subfamily <tp:taxon-name><tp:taxon-name-part taxon-name-part-type="subfamily">Oecanthinae</tp:taxon-name-part></tp:taxon-name>: 20 <italic><tp:taxon-name><tp:taxon-name-part taxon-name-part-type="genus" reg="Oecanthus">Oecanthus</tp:taxon-name-part><tp:taxon-name-part taxon-name-part-type="species" reg="fultoni">fultoni</tp:taxon-name-part></tp:taxon-name></italic> ♀. Abbreviations: D, dorsal, L, lateral. Scale bars: 2 <abbrev xmlns:xlink="http://www.w3.org/1999/xlink" xlink:title="millimetres" id="ABBRID0EEIBI" xlink:type="simple">mm</abbrev>.</p></caption><graphic xmlns:xlink="http://www.w3.org/1999/xlink" xlink:href="zookeys-1078-001-g005.jpg" position="float" orientation="portrait" xlink:type="simple" id="oo_623592.jpg"><uri content-type="original_file" xlink:type="simple">https://binary.pensoft.net/fig/623592</uri></graphic></fig><fig id="F6" position="float" orientation="portrait"><object-id xmlns:xlink="http://www.w3.org/1999/xlink" content-type="doi" xlink:type="simple">10.3897/zookeys.1078.69850.figure6</object-id><object-id xmlns:xlink="http://www.w3.org/1999/xlink" content-type="arpha" xlink:type="simple">FCE704F0-6B18-5A17-BDD4-5C14298C4CFA</object-id><label>Figure 6.</label><caption><p>Femur and Tibia dorsal view of <tp:taxon-name><tp:taxon-name-part taxon-name-part-type="genus" reg="Gryllidae">Gryllidae</tp:taxon-name-part></tp:taxon-name> species, subfamily <tp:taxon-name><tp:taxon-name-part taxon-name-part-type="subfamily">Gryllinae</tp:taxon-name-part></tp:taxon-name>: 1, 2 <italic><tp:taxon-name><tp:taxon-name-part taxon-name-part-type="genus" reg="Acheta">Acheta</tp:taxon-name-part><tp:taxon-name-part taxon-name-part-type="species" reg="domesticus">domesticus</tp:taxon-name-part></tp:taxon-name></italic> ♂♀, 3 <italic><tp:taxon-name><tp:taxon-name-part taxon-name-part-type="genus" reg="Acheta">A.</tp:taxon-name-part><tp:taxon-name-part taxon-name-part-type="species" reg="hispanicus">hispanicus</tp:taxon-name-part></tp:taxon-name></italic> ♂, 4, 5 <tp:taxon-name><tp:taxon-name-part taxon-name-part-type="genus" reg="Gryllus">Gryllus</tp:taxon-name-part> (<tp:taxon-name-part taxon-name-part-type="subgenus" reg="Gryllus">Gryllus</tp:taxon-name-part>) <tp:taxon-name-part taxon-name-part-type="species" reg="bimaculatus">bimaculatus</tp:taxon-name-part></tp:taxon-name> ♂♀, 6 <italic><tp:taxon-name><tp:taxon-name-part taxon-name-part-type="genus" reg="Gryllus">G.</tp:taxon-name-part><tp:taxon-name-part taxon-name-part-type="species" reg="septentrionalis">septentrionalis</tp:taxon-name-part></tp:taxon-name></italic> ♀, 7 <italic><tp:taxon-name><tp:taxon-name-part taxon-name-part-type="genus" reg="Gryllodes">Gryllodes</tp:taxon-name-part><tp:taxon-name-part taxon-name-part-type="species" reg="sigillatus">sigillatus</tp:taxon-name-part></tp:taxon-name></italic> ♂, 8 <italic><tp:taxon-name><tp:taxon-name-part taxon-name-part-type="genus" reg="Gryllodes">Gryllodes</tp:taxon-name-part><tp:taxon-name-part taxon-name-part-type="species" reg="supplicans">supplicans</tp:taxon-name-part></tp:taxon-name></italic> ♀, 9 <tp:taxon-name><tp:taxon-name-part taxon-name-part-type="genus" reg="Teleogryllus">Teleogryllus</tp:taxon-name-part> (<tp:taxon-name-part taxon-name-part-type="subgenus" reg="Brachyteleogryllus">Brachyteleogryllus</tp:taxon-name-part>) <tp:taxon-name-part taxon-name-part-type="species" reg="occipitalis">occipitalis</tp:taxon-name-part></tp:taxon-name> ♀, 10, 11 <tp:taxon-name><tp:taxon-name-part taxon-name-part-type="genus" reg="Teleogryllus">T.</tp:taxon-name-part> (<tp:taxon-name-part taxon-name-part-type="subgenus" reg="Brachyteleogryllus">Brachyteleogryllus</tp:taxon-name-part>) <tp:taxon-name-part taxon-name-part-type="species" reg="commodus">commodus</tp:taxon-name-part></tp:taxon-name> ♂♀, 12 <italic><tp:taxon-name><tp:taxon-name-part taxon-name-part-type="genus" reg="Modicogryllus">Modicogryllus</tp:taxon-name-part><tp:taxon-name-part taxon-name-part-type="species" reg="sindhensis">sindhensis</tp:taxon-name-part></tp:taxon-name></italic> sp. nov. ♀. Abbreviations: D, dorsal, L, lateral. Scale bars: 2 <abbrev xmlns:xlink="http://www.w3.org/1999/xlink" xlink:title="millimetres" id="ABBRID0EMMBI" xlink:type="simple">mm</abbrev>.</p></caption><graphic xmlns:xlink="http://www.w3.org/1999/xlink" xlink:href="zookeys-1078-001-g006.jpg" position="float" orientation="portrait" xlink:type="simple" id="oo_623593.jpg"><uri content-type="original_file" xlink:type="simple">https://binary.pensoft.net/fig/623593</uri></graphic></fig><fig id="F7" position="float" orientation="portrait"><object-id xmlns:xlink="http://www.w3.org/1999/xlink" content-type="doi" xlink:type="simple">10.3897/zookeys.1078.69850.figure7</object-id><object-id xmlns:xlink="http://www.w3.org/1999/xlink" content-type="arpha" xlink:type="simple">C3F825B8-53FF-5F18-8DC0-ED8CF666FE0A</object-id><label>Figure 7.</label><caption><p>Femur and tibia dorsal view of <tp:taxon-name><tp:taxon-name-part taxon-name-part-type="genus" reg="Gryllidae">Gryllidae</tp:taxon-name-part></tp:taxon-name> species, subfamily <tp:taxon-name><tp:taxon-name-part taxon-name-part-type="subfamily">Gryllinae</tp:taxon-name-part></tp:taxon-name>: 13 <italic><tp:taxon-name><tp:taxon-name-part taxon-name-part-type="genus" reg="Svercus">Svercus</tp:taxon-name-part><tp:taxon-name-part taxon-name-part-type="species" reg="palmetorum">palmetorum</tp:taxon-name-part></tp:taxon-name></italic> ♀, 14 <italic><tp:taxon-name><tp:taxon-name-part taxon-name-part-type="genus" reg="Miogryllus">Miogryllus</tp:taxon-name-part><tp:taxon-name-part taxon-name-part-type="species" reg="itaquiensis">itaquiensis</tp:taxon-name-part></tp:taxon-name></italic> ♀, 15 <italic><tp:taxon-name><tp:taxon-name-part taxon-name-part-type="genus" reg="Callogryllus">Callogryllus</tp:taxon-name-part><tp:taxon-name-part taxon-name-part-type="species" reg="saeedi">saeedi</tp:taxon-name-part></tp:taxon-name></italic> ♀, 16 <italic><tp:taxon-name><tp:taxon-name-part taxon-name-part-type="genus" reg="Callogryllus">C.</tp:taxon-name-part><tp:taxon-name-part taxon-name-part-type="species" reg="bilineatus">bilineatus</tp:taxon-name-part></tp:taxon-name></italic> ♀, 17 <italic><tp:taxon-name><tp:taxon-name-part taxon-name-part-type="genus" reg="Lepidogryllus">Lepidogryllus</tp:taxon-name-part><tp:taxon-name-part taxon-name-part-type="species" reg="siamensis">siamensis</tp:taxon-name-part></tp:taxon-name></italic> ♀, Subfamily <tp:taxon-name><tp:taxon-name-part taxon-name-part-type="subfamily">Oecanthinae</tp:taxon-name-part></tp:taxon-name>: 18 <italic><tp:taxon-name><tp:taxon-name-part taxon-name-part-type="genus" reg="Oecanthus">Oecanthus</tp:taxon-name-part><tp:taxon-name-part taxon-name-part-type="species" reg="fultoni">fultoni</tp:taxon-name-part></tp:taxon-name></italic> ♀. Abbreviations: D, dorsal, L, lateral. Scale bars: 2 <abbrev xmlns:xlink="http://www.w3.org/1999/xlink" xlink:title="millimetres" id="ABBRID0EUYBI" xlink:type="simple">mm</abbrev>.</p></caption><graphic xmlns:xlink="http://www.w3.org/1999/xlink" xlink:href="zookeys-1078-001-g007.jpg" position="float" orientation="portrait" xlink:type="simple" id="oo_623594.jpg"><uri content-type="original_file" xlink:type="simple">https://binary.pensoft.net/fig/623594</uri></graphic></fig><fig id="F8" position="float" orientation="portrait"><object-id xmlns:xlink="http://www.w3.org/1999/xlink" content-type="doi" xlink:type="simple">10.3897/zookeys.1078.69850.figure8</object-id><object-id xmlns:xlink="http://www.w3.org/1999/xlink" content-type="arpha" xlink:type="simple">94F6FA2B-893A-5B13-BDA7-56805B45FD3B</object-id><label>Figure 8.</label><caption><p>Male and female tegmen dorsal view of <tp:taxon-name><tp:taxon-name-part taxon-name-part-type="genus" reg="Gryllidae">Gryllidae</tp:taxon-name-part></tp:taxon-name> species, subfamily <tp:taxon-name><tp:taxon-name-part taxon-name-part-type="subfamily">Gryllinae</tp:taxon-name-part></tp:taxon-name>: 1, 2 <italic><tp:taxon-name><tp:taxon-name-part taxon-name-part-type="genus" reg="Acheta">Acheta</tp:taxon-name-part><tp:taxon-name-part taxon-name-part-type="species" reg="domesticus">domesticus</tp:taxon-name-part></tp:taxon-name></italic> ♂♀, 3 <italic><tp:taxon-name><tp:taxon-name-part taxon-name-part-type="genus" reg="Acheta">A.</tp:taxon-name-part><tp:taxon-name-part taxon-name-part-type="species" reg="hispanicus">hispanicus</tp:taxon-name-part></tp:taxon-name></italic> ♂, 4, 5 <tp:taxon-name><tp:taxon-name-part taxon-name-part-type="genus" reg="Gryllus">Gryllus</tp:taxon-name-part> (<tp:taxon-name-part taxon-name-part-type="subgenus" reg="Gryllus">Gryllus</tp:taxon-name-part>) <tp:taxon-name-part taxon-name-part-type="species" reg="bimaculatus">bimaculatus</tp:taxon-name-part></tp:taxon-name> ♂♀, 6 <tp:taxon-name><tp:taxon-name-part taxon-name-part-type="genus" reg="Gryllidae">G.</tp:taxon-name-part> (<tp:taxon-name-part taxon-name-part-type="subgenus" reg="Gryllus">Gryllus</tp:taxon-name-part>) <tp:taxon-name-part taxon-name-part-type="species" reg="campestris">campestris</tp:taxon-name-part></tp:taxon-name> ♀. Abbreviations: D, dorsal, L, lateral. Scale bars: 2 <abbrev xmlns:xlink="http://www.w3.org/1999/xlink" xlink:title="millimetres" id="ABBRID0EX4BI" xlink:type="simple">mm</abbrev>.</p></caption><graphic xmlns:xlink="http://www.w3.org/1999/xlink" xlink:href="zookeys-1078-001-g008.jpg" position="float" orientation="portrait" xlink:type="simple" id="oo_623595.jpg"><uri content-type="original_file" xlink:type="simple">https://binary.pensoft.net/fig/623595</uri></graphic></fig><fig id="F9" position="float" orientation="portrait"><object-id xmlns:xlink="http://www.w3.org/1999/xlink" content-type="doi" xlink:type="simple">10.3897/zookeys.1078.69850.figure9</object-id><object-id xmlns:xlink="http://www.w3.org/1999/xlink" content-type="arpha" xlink:type="simple">E1B00353-8CDB-581F-9677-0C44334F1604</object-id><label>Figure 9.</label><caption><p>Male and female tegmen dorsal view of <tp:taxon-name><tp:taxon-name-part taxon-name-part-type="genus" reg="Gryllidae">Gryllidae</tp:taxon-name-part></tp:taxon-name> species, subfamily <tp:taxon-name><tp:taxon-name-part taxon-name-part-type="subfamily">Gryllinae</tp:taxon-name-part></tp:taxon-name>: 7 <italic><tp:taxon-name><tp:taxon-name-part taxon-name-part-type="genus" reg="Gryllus">G.</tp:taxon-name-part><tp:taxon-name-part taxon-name-part-type="species" reg="septentrionalis">septentrionalis</tp:taxon-name-part></tp:taxon-name></italic> ♀, 8 <italic><tp:taxon-name><tp:taxon-name-part taxon-name-part-type="genus" reg="Gryllodes">Gryllodes</tp:taxon-name-part><tp:taxon-name-part taxon-name-part-type="species" reg="sigillatus">sigillatus</tp:taxon-name-part></tp:taxon-name></italic> ♂, 9 <italic><tp:taxon-name><tp:taxon-name-part taxon-name-part-type="genus" reg="Gryllodes">Gryllodes</tp:taxon-name-part><tp:taxon-name-part taxon-name-part-type="species" reg="Supplicans">Supplicans</tp:taxon-name-part></tp:taxon-name></italic> ♀, 10 <tp:taxon-name><tp:taxon-name-part taxon-name-part-type="genus" reg="Teleogryllus">Teleogryllus</tp:taxon-name-part> (<tp:taxon-name-part taxon-name-part-type="subgenus" reg="Brachyteleogryllus">Brachyteleogryllus</tp:taxon-name-part>) <tp:taxon-name-part taxon-name-part-type="species" reg="occipitalis">occipitalis</tp:taxon-name-part></tp:taxon-name> ♀, 11, 12 <tp:taxon-name><tp:taxon-name-part taxon-name-part-type="genus" reg="Teleogryllus">T.</tp:taxon-name-part> (<tp:taxon-name-part taxon-name-part-type="subgenus" reg="Brachyteleogryllus">Brachyteleogryllus</tp:taxon-name-part>) <tp:taxon-name-part taxon-name-part-type="species" reg="commodus">commodus</tp:taxon-name-part></tp:taxon-name> ♂♀, 13 <italic><tp:taxon-name><tp:taxon-name-part taxon-name-part-type="genus" reg="Modicogryllus">Modicogryllus</tp:taxon-name-part><tp:taxon-name-part taxon-name-part-type="species" reg="sindhensis">sindhensis</tp:taxon-name-part></tp:taxon-name></italic> sp. nov. ♀. Abbreviations: D, dorsal, L, lateral. Scale bars: 2 <abbrev xmlns:xlink="http://www.w3.org/1999/xlink" xlink:title="millimetres" id="ABBRID0E2ACI" xlink:type="simple">mm</abbrev>.</p></caption><graphic xmlns:xlink="http://www.w3.org/1999/xlink" xlink:href="zookeys-1078-001-g009.jpg" position="float" orientation="portrait" xlink:type="simple" id="oo_623596.jpg"><uri content-type="original_file" xlink:type="simple">https://binary.pensoft.net/fig/623596</uri></graphic></fig><fig id="F10" position="float" orientation="portrait"><object-id xmlns:xlink="http://www.w3.org/1999/xlink" content-type="doi" xlink:type="simple">10.3897/zookeys.1078.69850.figure10</object-id><object-id xmlns:xlink="http://www.w3.org/1999/xlink" content-type="arpha" xlink:type="simple">ED7367AC-6FA8-578A-B3F7-E283F67C8FEB</object-id><label>Figure 10.</label><caption><p>Male and female tegmen dorsal view of <tp:taxon-name><tp:taxon-name-part taxon-name-part-type="genus" reg="Gryllidae">Gryllidae</tp:taxon-name-part></tp:taxon-name> species, subfamily <tp:taxon-name><tp:taxon-name-part taxon-name-part-type="subfamily">Gryllinae</tp:taxon-name-part></tp:taxon-name>: 14 <italic><tp:taxon-name><tp:taxon-name-part taxon-name-part-type="genus" reg="Svercus">Svercus</tp:taxon-name-part><tp:taxon-name-part taxon-name-part-type="species" reg="palmetorum">palmetorum</tp:taxon-name-part></tp:taxon-name></italic> ♀, 15 <italic><tp:taxon-name><tp:taxon-name-part taxon-name-part-type="genus" reg="Miogryllus">Miogryllus</tp:taxon-name-part><tp:taxon-name-part taxon-name-part-type="species" reg="itaquiensis">itaquiensis</tp:taxon-name-part></tp:taxon-name></italic> ♀, 16 <italic><tp:taxon-name><tp:taxon-name-part taxon-name-part-type="genus" reg="Callogryllus">Callogryllus</tp:taxon-name-part><tp:taxon-name-part taxon-name-part-type="species" reg="saeedi">saeedi</tp:taxon-name-part></tp:taxon-name></italic> ♀, 17 <italic><tp:taxon-name><tp:taxon-name-part taxon-name-part-type="genus" reg="Callogryllus">C.</tp:taxon-name-part><tp:taxon-name-part taxon-name-part-type="species" reg="ovilongus">ovilongus</tp:taxon-name-part></tp:taxon-name></italic> ♀,18 <italic><tp:taxon-name><tp:taxon-name-part taxon-name-part-type="genus" reg="Callogryllus">C.</tp:taxon-name-part><tp:taxon-name-part taxon-name-part-type="species" reg="bilineatus">bilineatus</tp:taxon-name-part></tp:taxon-name></italic> ♀, 19 <italic><tp:taxon-name><tp:taxon-name-part taxon-name-part-type="genus" reg="Lepidogryllus">Lepidogryllus</tp:taxon-name-part><tp:taxon-name-part taxon-name-part-type="species" reg="siamensis">siamensis</tp:taxon-name-part></tp:taxon-name></italic> ♀, Subfamily <tp:taxon-name><tp:taxon-name-part taxon-name-part-type="subfamily">Oecanthinae</tp:taxon-name-part></tp:taxon-name>: 20 <italic><tp:taxon-name><tp:taxon-name-part taxon-name-part-type="genus" reg="Oecanthus">Oecanthus</tp:taxon-name-part><tp:taxon-name-part taxon-name-part-type="species" reg="fultoni">fultoni</tp:taxon-name-part></tp:taxon-name></italic> ♀. Abbreviations: D, dorsal, L, lateral. Scale bars: 2 <abbrev xmlns:xlink="http://www.w3.org/1999/xlink" xlink:title="millimetres" id="ABBRID0EJECI" xlink:type="simple">mm</abbrev>.</p></caption><graphic xmlns:xlink="http://www.w3.org/1999/xlink" xlink:href="zookeys-1078-001-g010.jpg" position="float" orientation="portrait" xlink:type="simple" id="oo_623597.jpg"><uri content-type="original_file" xlink:type="simple">https://binary.pensoft.net/fig/623597</uri></graphic></fig><fig id="F11" position="float" orientation="portrait"><object-id xmlns:xlink="http://www.w3.org/1999/xlink" content-type="doi" xlink:type="simple">10.3897/zookeys.1078.69850.figure11</object-id><object-id xmlns:xlink="http://www.w3.org/1999/xlink" content-type="arpha" xlink:type="simple">E8D0555E-0871-55E7-9751-8BEE1D966EAF</object-id><label>Figure 11.</label><caption><p><bold>A</bold> map of Pakistan <bold>B</bold> map of Sindh province <bold>C</bold> areas within Sindh province. Maps reproduced by ArcGIS 10.5.</p></caption><graphic xmlns:xlink="http://www.w3.org/1999/xlink" xlink:href="zookeys-1078-001-g011.jpg" position="float" orientation="portrait" xlink:type="simple" id="oo_623598.jpg"><uri content-type="original_file" xlink:type="simple">https://binary.pensoft.net/fig/623598</uri></graphic></fig><table-wrap id="T1" position="float" orientation="portrait"><label>Table 1.</label><caption><p>Distribution of <tp:taxon-name><tp:taxon-name-part taxon-name-part-type="genus" reg="Gryllidae">Gryllidae</tp:taxon-name-part></tp:taxon-name> species in different areas of Sindh, with numbers collected at each locality.</p></caption><table id="TID0EIPAI" rules="all"><tbody><tr><th rowspan="1" colspan="1">Species</th><th rowspan="1" colspan="1">Mithi</th><th rowspan="1" colspan="1">Naushahro feroze</th><th rowspan="1" colspan="1">Chachro</th><th rowspan="1" colspan="1">Umerkot</th><th rowspan="1" colspan="1">Nara</th><th rowspan="1" colspan="1">Nagarkarkar</th><th rowspan="1" colspan="1">Tharparkar</th><th rowspan="1" colspan="1">Sanghar</th><th rowspan="1" colspan="1">Islamkot</th></tr><tr><td rowspan="1" colspan="1">
                        <italic>
                          <tp:taxon-name><tp:taxon-name-part taxon-name-part-type="genus" reg="Acheta">Acheta</tp:taxon-name-part><tp:taxon-name-part taxon-name-part-type="species" reg="domesticus">domesticus</tp:taxon-name-part></tp:taxon-name>
                        </italic>
                      </td><td rowspan="1" colspan="1">10</td><td rowspan="1" colspan="1">28</td><td rowspan="1" colspan="1">03</td><td rowspan="1" colspan="1">16</td><td rowspan="1" colspan="1">21</td><td rowspan="1" colspan="1">36</td><td rowspan="1" colspan="1">05</td><td rowspan="1" colspan="1">11</td><td rowspan="1" colspan="1">09</td></tr><tr><td rowspan="1" colspan="1">
                        <italic>
                          <tp:taxon-name><tp:taxon-name-part taxon-name-part-type="genus" reg="Acheta">Acheta</tp:taxon-name-part><tp:taxon-name-part taxon-name-part-type="species" reg="hispanicus">hispanicus</tp:taxon-name-part></tp:taxon-name>
                        </italic>
                      </td><td rowspan="1" colspan="1">01</td><td rowspan="1" colspan="1">—</td><td rowspan="1" colspan="1">—</td><td rowspan="1" colspan="1">—</td><td rowspan="1" colspan="1">—</td><td rowspan="1" colspan="1">—</td><td rowspan="1" colspan="1">—</td><td rowspan="1" colspan="1">—</td><td rowspan="1" colspan="1">—</td></tr><tr><td rowspan="1" colspan="1">
                        <tp:taxon-name><tp:taxon-name-part taxon-name-part-type="genus" reg="Gryllus">Gryllus</tp:taxon-name-part> (<tp:taxon-name-part taxon-name-part-type="subgenus" reg="Gryllus">Gryllus</tp:taxon-name-part>) <tp:taxon-name-part taxon-name-part-type="species" reg="bimaculatus">bimaculatus</tp:taxon-name-part></tp:taxon-name>
                      </td><td rowspan="1" colspan="1">09</td><td rowspan="1" colspan="1">02</td><td rowspan="1" colspan="1">07</td><td rowspan="1" colspan="1">12</td><td rowspan="1" colspan="1">02</td><td rowspan="1" colspan="1">22</td><td rowspan="1" colspan="1">17</td><td rowspan="1" colspan="1">04</td><td rowspan="1" colspan="1">15</td></tr><tr><td rowspan="1" colspan="1">
                        <italic><tp:taxon-name><tp:taxon-name-part taxon-name-part-type="genus" reg="Gryllus">G</tp:taxon-name-part></tp:taxon-name> (<tp:taxon-name><tp:taxon-name-part taxon-name-part-type="subgenus" reg="Gryllus">Gryllus</tp:taxon-name-part></tp:taxon-name>) <tp:taxon-name><tp:taxon-name-part taxon-name-part-type="genus" reg="Gryllus"/><tp:taxon-name-part taxon-name-part-type="species" reg="campestris">campestris</tp:taxon-name-part></tp:taxon-name></italic>
                      </td><td rowspan="1" colspan="1">—</td><td rowspan="1" colspan="1">—</td><td rowspan="1" colspan="1">08</td><td rowspan="1" colspan="1">33</td><td rowspan="1" colspan="1">03</td><td rowspan="1" colspan="1">19</td><td rowspan="1" colspan="1">23</td><td rowspan="1" colspan="1">—</td><td rowspan="1" colspan="1">11</td></tr><tr><td rowspan="1" colspan="1">
                        <italic>
                          <tp:taxon-name><tp:taxon-name-part taxon-name-part-type="genus" reg="Gryllus">Gryllus</tp:taxon-name-part><tp:taxon-name-part taxon-name-part-type="species" reg="septentrionalis">septentrionalis</tp:taxon-name-part></tp:taxon-name>
                        </italic>
                      </td><td rowspan="1" colspan="1">—</td><td rowspan="1" colspan="1">—</td><td rowspan="1" colspan="1">—</td><td rowspan="1" colspan="1">01</td><td rowspan="1" colspan="1">—</td><td rowspan="1" colspan="1">—</td><td rowspan="1" colspan="1">—</td><td rowspan="1" colspan="1">—</td><td rowspan="1" colspan="1">—</td></tr><tr><td rowspan="1" colspan="1">
                        <tp:taxon-name><tp:taxon-name-part taxon-name-part-type="genus" reg="Gryllodes">Gryllodes</tp:taxon-name-part><tp:taxon-name-part taxon-name-part-type="species" reg="sigillatus">sigillatus</tp:taxon-name-part></tp:taxon-name>
                      </td><td rowspan="1" colspan="1">02</td><td rowspan="1" colspan="1">09</td><td rowspan="1" colspan="1">18</td><td rowspan="1" colspan="1">24</td><td rowspan="1" colspan="1">—</td><td rowspan="1" colspan="1">13</td><td rowspan="1" colspan="1">05</td><td rowspan="1" colspan="1">—</td><td rowspan="1" colspan="1">—</td></tr><tr><td rowspan="1" colspan="1">
                        <italic>
                          <tp:taxon-name><tp:taxon-name-part taxon-name-part-type="genus" reg="Gryllodes">Gryllodes</tp:taxon-name-part><tp:taxon-name-part taxon-name-part-type="species" reg="supplicans">supplicans</tp:taxon-name-part></tp:taxon-name>
                        </italic>
                      </td><td rowspan="1" colspan="1">—</td><td rowspan="1" colspan="1">—</td><td rowspan="1" colspan="1">—</td><td rowspan="1" colspan="1">01</td><td rowspan="1" colspan="1">02</td><td rowspan="1" colspan="1">—</td><td rowspan="1" colspan="1">—</td><td rowspan="1" colspan="1">—</td><td rowspan="1" colspan="1">—</td></tr><tr><td rowspan="1" colspan="1">
                        <italic>
                          <tp:taxon-name><tp:taxon-name-part taxon-name-part-type="genus" reg="Callogryllus">Callogryllus</tp:taxon-name-part><tp:taxon-name-part taxon-name-part-type="species" reg="saeedi">saeedi</tp:taxon-name-part></tp:taxon-name>
                        </italic>
                      </td><td rowspan="1" colspan="1">—</td><td rowspan="1" colspan="1">—</td><td rowspan="1" colspan="1">—</td><td rowspan="1" colspan="1">—</td><td rowspan="1" colspan="1">—</td><td rowspan="1" colspan="1">—</td><td rowspan="1" colspan="1">—</td><td rowspan="1" colspan="1">05</td><td rowspan="1" colspan="1">—</td></tr><tr><td rowspan="1" colspan="1">
                        <italic>
                          <tp:taxon-name><tp:taxon-name-part taxon-name-part-type="genus" reg="Callogryllus">Callogryllus</tp:taxon-name-part><tp:taxon-name-part taxon-name-part-type="species" reg="ovilongus">ovilongus</tp:taxon-name-part></tp:taxon-name>
                        </italic>
                      </td><td rowspan="1" colspan="1">—</td><td rowspan="1" colspan="1">—</td><td rowspan="1" colspan="1">—</td><td rowspan="1" colspan="1">—</td><td rowspan="1" colspan="1">—</td><td rowspan="1" colspan="1">04</td><td rowspan="1" colspan="1">—</td><td rowspan="1" colspan="1">—</td><td rowspan="1" colspan="1">—</td></tr><tr><td rowspan="1" colspan="1">
                        <italic>
                          <tp:taxon-name><tp:taxon-name-part taxon-name-part-type="genus" reg="Callogryllus">Callogryllus</tp:taxon-name-part><tp:taxon-name-part taxon-name-part-type="species" reg="bilineatus">bilineatus</tp:taxon-name-part></tp:taxon-name>
                        </italic>
                      </td><td rowspan="1" colspan="1">—</td><td rowspan="1" colspan="1">—</td><td rowspan="1" colspan="1">—</td><td rowspan="1" colspan="1">—</td><td rowspan="1" colspan="1">—</td><td rowspan="1" colspan="1">—</td><td rowspan="1" colspan="1">—</td><td rowspan="1" colspan="1">—</td><td rowspan="1" colspan="1">02</td></tr><tr><td rowspan="1" colspan="1">
                        <italic>
                          <tp:taxon-name><tp:taxon-name-part taxon-name-part-type="genus" reg="Modicogryllus">Modicogryllus</tp:taxon-name-part><tp:taxon-name-part taxon-name-part-type="species" reg="sindhensis">sindhensis</tp:taxon-name-part></tp:taxon-name>
                        </italic>
                      </td><td rowspan="1" colspan="1">—</td><td rowspan="1" colspan="1">—</td><td rowspan="1" colspan="1">—</td><td rowspan="1" colspan="1">01</td><td rowspan="1" colspan="1">—</td><td rowspan="1" colspan="1">—</td><td rowspan="1" colspan="1">—</td><td rowspan="1" colspan="1">—</td><td rowspan="1" colspan="1">—</td></tr><tr><td rowspan="1" colspan="1">
                        <tp:taxon-name><tp:taxon-name-part taxon-name-part-type="genus" reg="Teleogryllus">Teleogryllus</tp:taxon-name-part> (<tp:taxon-name-part taxon-name-part-type="subgenus" reg="Brachyteleogryllus">Brachyteleogryllus</tp:taxon-name-part>) <tp:taxon-name-part taxon-name-part-type="species" reg="occipitalis">occipitalis</tp:taxon-name-part></tp:taxon-name>
                      </td><td rowspan="1" colspan="1">01</td><td rowspan="1" colspan="1">—</td><td rowspan="1" colspan="1">—</td><td rowspan="1" colspan="1">—</td><td rowspan="1" colspan="1">—</td><td rowspan="1" colspan="1">—</td><td rowspan="1" colspan="1">—</td><td rowspan="1" colspan="1">—</td><td rowspan="1" colspan="1">—</td></tr><tr><td rowspan="1" colspan="1">
                        <tp:taxon-name><tp:taxon-name-part taxon-name-part-type="genus" reg="Teleogryllus">T.</tp:taxon-name-part>(<tp:taxon-name-part taxon-name-part-type="subgenus" reg="Brachyteleogryllus">Brachyteleogryllus</tp:taxon-name-part>) <tp:taxon-name-part taxon-name-part-type="species" reg="commodus">commodus</tp:taxon-name-part></tp:taxon-name>
                      </td><td rowspan="1" colspan="1">—</td><td rowspan="1" colspan="1">—</td><td rowspan="1" colspan="1">—</td><td rowspan="1" colspan="1">—</td><td rowspan="1" colspan="1">—</td><td rowspan="1" colspan="1">02</td><td rowspan="1" colspan="1">—</td><td rowspan="1" colspan="1">—</td><td rowspan="1" colspan="1">—</td></tr><tr><td rowspan="1" colspan="1">
                        <italic>
                          <tp:taxon-name><tp:taxon-name-part taxon-name-part-type="genus" reg="Lepidogryllus">Lepidogryllus</tp:taxon-name-part><tp:taxon-name-part taxon-name-part-type="species" reg="siamensis">siamensis</tp:taxon-name-part></tp:taxon-name>
                        </italic>
                      </td><td rowspan="1" colspan="1">—</td><td rowspan="1" colspan="1">—</td><td rowspan="1" colspan="1">—</td><td rowspan="1" colspan="1">01</td><td rowspan="1" colspan="1">—</td><td rowspan="1" colspan="1">—</td><td rowspan="1" colspan="1">—</td><td rowspan="1" colspan="1">—</td><td rowspan="1" colspan="1">—</td></tr><tr><td rowspan="1" colspan="1">
                        <italic>
                          <tp:taxon-name><tp:taxon-name-part taxon-name-part-type="genus" reg="Svercus">Svercus</tp:taxon-name-part><tp:taxon-name-part taxon-name-part-type="species" reg="palmetorum">palmetorum</tp:taxon-name-part></tp:taxon-name>
                        </italic>
                      </td><td rowspan="1" colspan="1">—</td><td rowspan="1" colspan="1">—</td><td rowspan="1" colspan="1">—</td><td rowspan="1" colspan="1">—</td><td rowspan="1" colspan="1">—</td><td rowspan="1" colspan="1">—</td><td rowspan="1" colspan="1">02</td><td rowspan="1" colspan="1">—</td><td rowspan="1" colspan="1">—</td></tr><tr><td rowspan="1" colspan="1">
                        <italic>
                          <tp:taxon-name><tp:taxon-name-part taxon-name-part-type="genus" reg="Miogryllus">Miogryllus</tp:taxon-name-part><tp:taxon-name-part taxon-name-part-type="species" reg="itaquiensis">itaquiensis</tp:taxon-name-part></tp:taxon-name>
                        </italic>
                      </td><td rowspan="1" colspan="1">—</td><td rowspan="1" colspan="1">—</td><td rowspan="1" colspan="1">01</td><td rowspan="1" colspan="1">—</td><td rowspan="1" colspan="1">—</td><td rowspan="1" colspan="1">—</td><td rowspan="1" colspan="1">—</td><td rowspan="1" colspan="1">—</td><td rowspan="1" colspan="1">—</td></tr><tr><td rowspan="1" colspan="1">
                        <italic>
                          <tp:taxon-name><tp:taxon-name-part taxon-name-part-type="genus" reg="Oecanthus">Oecanthus</tp:taxon-name-part><tp:taxon-name-part taxon-name-part-type="species" reg="fultoni">fultoni</tp:taxon-name-part></tp:taxon-name>
                        </italic>
                      </td><td rowspan="1" colspan="1">—</td><td rowspan="1" colspan="1">—</td><td rowspan="1" colspan="1">—</td><td rowspan="1" colspan="1">01</td><td rowspan="1" colspan="1">—</td><td rowspan="1" colspan="1">—</td><td rowspan="1" colspan="1">—</td><td rowspan="1" colspan="1">—</td><td rowspan="1" colspan="1">—</td></tr></tbody></table></table-wrap></tp:treatment-sec><ref-list><ref id="B6"><mixed-citation xmlns:xlink="http://www.w3.org/1999/xlink" xlink:type="simple"><person-group><name name-style="western"><surname>Cigliano</surname><given-names>MM</given-names></name><name name-style="western"><surname>Braun</surname><given-names>H</given-names></name><name name-style="western"><surname>Eades</surname><given-names>DC</given-names></name><name name-style="western"><surname>Otte</surname><given-names>D</given-names></name></person-group> (<year>2020</year>) <tp:taxon-name><tp:taxon-name-part taxon-name-part-type="order">Orthoptera</tp:taxon-name-part></tp:taxon-name> species file online, version 5.0/5.0. <ext-link xlink:type="simple" ext-link-type="uri" xlink:href="http://Orthoptera.SpeciesFile.org">http://Orthoptera.SpeciesFile.org</ext-link> [November 23, 2020]</mixed-citation></ref><ref id="B25"><mixed-citation xmlns:xlink="http://www.w3.org/1999/xlink" xlink:type="simple"><person-group><name name-style="western"><surname>Saeed</surname><given-names>A</given-names></name></person-group> (<year>2000</year>) <article-title>New species and Records of some Crickets (<tp:taxon-name><tp:taxon-name-part taxon-name-part-type="subfamily">Gryllinae</tp:taxon-name-part></tp:taxon-name>: <tp:taxon-name><tp:taxon-name-part taxon-name-part-type="genus">Gryllidae</tp:taxon-name-part></tp:taxon-name>: <tp:taxon-name><tp:taxon-name-part taxon-name-part-type="order">Orthoptera</tp:taxon-name-part></tp:taxon-name>) from Pakistan.</article-title><source>International Journal of Agriculture and Biology</source><volume>2</volume>(<issue>3</issue>): <fpage>175</fpage>–<lpage>182</lpage>.</mixed-citation></ref></ref-list></tp:taxon-treatment>
