# Supplementary material for: ﻿A review of Gryllidae (Grylloidea) with the description of one new species and four new distribution records from the Sindh Province, Pakistan
Source: Zookeys. 2021 Dec 15;1078:1–33. doi: 10.3897/zookeys.1078.69850 (PMC8695564; doi:10.3897/zookeys.1078.69850)
Supplement: XML Treatment for Teleogryllus (Brachyteleogryllus) occipitalis [file zookeys.1078.69850-treatment8.xml]

<!DOCTYPE tp:taxon-treatment
  PUBLIC "-//TaxonX//DTD Taxonomic Treatment Publishing DTD v0 20100105//EN" "tax-treatment-NSO.dtd">
<tp:taxon-treatment xmlns:tp="http://www.plazi.org/taxpub"><tp:treatment-meta><kwd-group><label>Taxon classification</label><kwd>
                  <named-content content-type="kingdom">Animalia</named-content>
                </kwd><kwd>
                  <named-content content-type="order">Orthoptera</named-content>
                </kwd><kwd>
                  <named-content content-type="family">Gryllidae</named-content>
                </kwd></kwd-group><mixed-citation publication-type="journal"><person-group><name><surname>Sultana</surname><given-names>Riffat</given-names></name><name><surname>Sanam</surname><given-names>Surriya</given-names></name><name><surname>Kumar</surname><given-names>Santosh</given-names></name><name><surname>R</surname><given-names>Sheik Mohammad Shamsudeen</given-names></name><name><surname>Soomro</surname><given-names>Fakhra</given-names></name></person-group><article-title>﻿A review of <tp:taxon-name><tp:taxon-name-part taxon-name-part-type="genus" reg="Gryllidae">Gryllidae</tp:taxon-name-part></tp:taxon-name> (<tp:taxon-name><tp:taxon-name-part taxon-name-part-type="superfamily">Grylloidea</tp:taxon-name-part></tp:taxon-name>) with the description of one new species and four new distribution records from the Sindh Province, Pakistan</article-title><source>Zookeys</source><day>15</day><month>12</month><year>2021</year><volume>1078</volume><fpage>1</fpage><lpage>33</lpage><pub-id pub-id-type="doi">10.3897/zookeys.1078.69850</pub-id></mixed-citation></tp:treatment-meta><tp:nomenclature><label>﻿</label><tp:taxon-name><object-id xmlns:xlink="http://www.w3.org/1999/xlink" content-type="arpha" xlink:type="simple">AE991E31-383D-5ED6-AF5B-D13C1662BB5F</object-id><tp:taxon-name-part taxon-name-part-type="genus" reg="Teleogryllus">Teleogryllus</tp:taxon-name-part> (<tp:taxon-name-part taxon-name-part-type="subgenus" reg="Brachyteleogryllus">Brachyteleogryllus</tp:taxon-name-part>) <tp:taxon-name-part taxon-name-part-type="species" reg="occipitalis">occipitalis</tp:taxon-name-part></tp:taxon-name><tp:taxon-authority>(Serville, 1838)</tp:taxon-authority><xref ref-type="fig" rid="F1">Figures 1</xref><xref ref-type="fig" rid="F2">, 2</xref><xref ref-type="fig" rid="F3">, 3</xref><xref ref-type="fig" rid="F4">, 4</xref><xref ref-type="fig" rid="F5">, 5</xref><xref ref-type="fig" rid="F6">, 6</xref><xref ref-type="fig" rid="F7">, 7</xref><xref ref-type="fig" rid="F8">, 8</xref><xref ref-type="fig" rid="F9">, 9</xref><xref ref-type="fig" rid="F10">, 10</xref><xref ref-type="fig" rid="F11">, 11</xref><xref ref-type="table" rid="T1">, Table 1</xref></tp:nomenclature><tp:treatment-sec sec-type="material" id="SECID0E4EAI"><title>Material examined.</title><p>Pakistan, <bold>Sindh Prov.</bold> • 1♀; Riffat; 5 Sep. 2019; Mithi <named-content xmlns:xlink="http://www.w3.org/1999/xlink" content-type="dwc:verbatimCoordinates" xlink:type="simple"><named-content content-type="geo-json" specific-use="{&#34;type&#34;:&#34;Point&#34;,&#34;coordinates&#34;:[69.806100,24.743600]}" id="NCID0EIFAI" xlink:type="simple">24.7436°N, 69.8061°E</named-content></named-content>.</p></tp:treatment-sec><tp:treatment-sec sec-type="description" id="SECID0ENFAI"><title>Description.</title><p>Medium to large size. Body pale brown (Fig. <xref ref-type="fig" rid="F1">1J</xref>). Head brown to dark with horizontal band at posterior margin. Ocelli dark brown (broken off while capturing photos). Pronotum dark brown, enlarged in front, its surface is rather strongly punctuated with numerous testaceous rufous spots (Fig. <xref ref-type="fig" rid="F4">4J</xref>). Female elytra extending to the apex of abdomen; elytral veins oblique, regularly spaced. Wings well developed with geometrical designs (Fig. <xref ref-type="fig" rid="F9">9D</xref>). Legs of the same colour as body; posterior femora moderately swollen, striated on external face; posterior tibiae armed with seven spines on each margin (Fig. <xref ref-type="fig" rid="F6">6I</xref>). Abdomen pale brown, yellowish beneath. Ovipositor long, slender (Fig. <xref ref-type="fig" rid="F1">1J</xref>).</p><p><bold>Female</bold>: <abbrev xmlns:xlink="http://www.w3.org/1999/xlink" xlink:title="Length of head" id="ABBRID0ELGAI" xlink:type="simple">LH</abbrev> 2.1 (<abbrev xmlns:xlink="http://www.w3.org/1999/xlink" xlink:title="millimetres" id="ABBRID0EPGAI" xlink:type="simple">mm</abbrev>), <abbrev xmlns:xlink="http://www.w3.org/1999/xlink" xlink:title="Length of pronotum" id="ABBRID0ETGAI" xlink:type="simple">LP</abbrev> 3.85 (<abbrev xmlns:xlink="http://www.w3.org/1999/xlink" xlink:title="millimetres" id="ABBRID0EXGAI" xlink:type="simple">mm</abbrev>), LT 08 (<abbrev xmlns:xlink="http://www.w3.org/1999/xlink" xlink:title="millimetres" id="ABBRID0E2GAI" xlink:type="simple">mm</abbrev>), <abbrev xmlns:xlink="http://www.w3.org/1999/xlink" xlink:title="Length of femur" id="ABBRID0E6GAI" xlink:type="simple">LF</abbrev> 9 (<abbrev xmlns:xlink="http://www.w3.org/1999/xlink" xlink:title="millimetres" id="ABBRID0EDHAI" xlink:type="simple">mm</abbrev>), <abbrev xmlns:xlink="http://www.w3.org/1999/xlink" xlink:title="total body length" id="ABBRID0EHHAI" xlink:type="simple">TBL</abbrev> 20 (<abbrev xmlns:xlink="http://www.w3.org/1999/xlink" xlink:title="millimetres" id="ABBRID0ELHAI" xlink:type="simple">mm</abbrev>).</p></tp:treatment-sec><tp:treatment-sec sec-type="ecology" id="SECID0EPHAI"><title>Ecology.</title><p><italic><tp:taxon-name><tp:taxon-name-part taxon-name-part-type="genus" reg="Teleogryllus">Teleogryllus</tp:taxon-name-part></tp:taxon-name></italic> is commonly known as black field cricket. Species of this genus are reported as a serious pasture pest in Australia and the warmer northern regions of New Zealand (<xref ref-type="bibr" rid="B3">Banfield and Cottier 1948</xref>; <xref ref-type="bibr" rid="B23">Reynolds and Langton 1973</xref>; <xref ref-type="bibr" rid="B18">Mill 1978</xref>). They reported that each year black field crickets cause considerable losses in pasture production over the dry summer period when stock feed is short. The resulting bare areas in the pasture are then opened to weed invasion because the black field crickets consume only pasture seed.</p><p>During the present study we captured only a single female from <italic><tp:taxon-name><tp:taxon-name-part taxon-name-part-type="genus" reg="Lolium">Lolium</tp:taxon-name-part><tp:taxon-name-part taxon-name-part-type="species" reg="perenne">perenne</tp:taxon-name-part></tp:taxon-name></italic> grasses, which is considered as perennial ryegrass pasture, the main feed for dairy cows in temperate regions. This study suggests that preference of crickets for perennial ryegrass may lead high risk of damage to cultivated areas of Pakistan.</p></tp:treatment-sec><tp:treatment-sec sec-type="distribution" id="SECID0EVIAI"><title>Global distribution.</title><p>Sumatra, Java, Borneo, Philippines, Vietnam, Australia, Celebes, India, Bangladesh, Sri Lanka, Nepal, China, Burma, Malaysia, Singapore, Thailand, Pakistan (<xref ref-type="bibr" rid="B6">Cigliano et al. 2020</xref>).</p></tp:treatment-sec><tp:treatment-sec sec-type="remarks" id="SECID0E6IAI"><title>Remarks.</title><p>Until now 52 species of <italic><tp:taxon-name><tp:taxon-name-part taxon-name-part-type="genus" reg="Teleogryllus">Teleogryllus</tp:taxon-name-part></tp:taxon-name></italic> were recorded by <xref ref-type="bibr" rid="B6">Cigliano et al. (2020)</xref>. <xref ref-type="bibr" rid="B9">Gorochov (1985)</xref> reviewed the <italic><tp:taxon-name><tp:taxon-name-part taxon-name-part-type="genus" reg="Teleogryllus">Teleogryllus</tp:taxon-name-part></tp:taxon-name></italic> species from Asia and established two subgenera. He moved <italic><tp:taxon-name><tp:taxon-name-part taxon-name-part-type="genus" reg="Teleogryllus">T.</tp:taxon-name-part><tp:taxon-name-part taxon-name-part-type="species" reg="occipitalis">occipitalis</tp:taxon-name-part></tp:taxon-name></italic> (Serville, 1838), <italic><tp:taxon-name><tp:taxon-name-part taxon-name-part-type="genus" reg="Teleogryllus">T.</tp:taxon-name-part><tp:taxon-name-part taxon-name-part-type="species" reg="emma">emma</tp:taxon-name-part></tp:taxon-name></italic> (Ohmachi &amp; Matsuura, 1951<italic><tp:taxon-name><tp:taxon-name-part taxon-name-part-type="genus" reg="Teleogryllus">T.</tp:taxon-name-part><tp:taxon-name-part taxon-name-part-type="species" reg="infernalis">infernalis</tp:taxon-name-part></tp:taxon-name></italic> (Saussure, 1877), <italic><tp:taxon-name><tp:taxon-name-part taxon-name-part-type="genus" reg="Teleogryllus">T.</tp:taxon-name-part><tp:taxon-name-part taxon-name-part-type="species" reg="commodus">commodus</tp:taxon-name-part></tp:taxon-name></italic> (Walker, 1869), and <italic><tp:taxon-name><tp:taxon-name-part taxon-name-part-type="genus" reg="Teleogryllus">T.</tp:taxon-name-part><tp:taxon-name-part taxon-name-part-type="species" reg="oceanicus">oceanicus</tp:taxon-name-part></tp:taxon-name></italic> (Le Guillou, 1841) into the subgenus <tp:taxon-name><tp:taxon-name-part taxon-name-part-type="genus" reg="Teleogryllus"/><tp:taxon-name-part taxon-name-part-type="subgenus" reg="Brachyteleogryllus">Brachyteleogryllus</tp:taxon-name-part></tp:taxon-name> with <italic><tp:taxon-name><tp:taxon-name-part taxon-name-part-type="genus" reg="Teleogryllus">T.</tp:taxon-name-part><tp:taxon-name-part taxon-name-part-type="species" reg="occipitalis">occipitalis</tp:taxon-name-part></tp:taxon-name></italic> as the type species, and he moved <italic><tp:taxon-name><tp:taxon-name-part taxon-name-part-type="genus" reg="Teleogryllus">T.</tp:taxon-name-part><tp:taxon-name-part taxon-name-part-type="species" reg="mitratus">mitratus</tp:taxon-name-part></tp:taxon-name></italic> and <italic><tp:taxon-name><tp:taxon-name-part taxon-name-part-type="genus" reg="Teleogryllus">T.</tp:taxon-name-part><tp:taxon-name-part taxon-name-part-type="species" reg="derelictus">derelictus</tp:taxon-name-part></tp:taxon-name></italic> into the subgenus <tp:taxon-name><tp:taxon-name-part taxon-name-part-type="genus" reg="Teleogryllus"/><tp:taxon-name-part taxon-name-part-type="subgenus" reg="Macroteleogryllus">Macroteleogryllus</tp:taxon-name-part></tp:taxon-name> with the first as type species. <xref ref-type="bibr" rid="B10">Gorochov (1988)</xref> established another subgenus, <italic><tp:taxon-name><tp:taxon-name-part taxon-name-part-type="genus" reg="Afroteleogryllus">Afroteleogryllus</tp:taxon-name-part></tp:taxon-name></italic>, with <italic><tp:taxon-name><tp:taxon-name-part taxon-name-part-type="genus" reg="Teleogryllus">T.</tp:taxon-name-part><tp:taxon-name-part taxon-name-part-type="species" reg="clarus">clarus</tp:taxon-name-part></tp:taxon-name></italic> as its type species from Africa, and added a further two new species in 1990. <xref ref-type="bibr" rid="B19">Otte (2006)</xref> downgraded genus <italic><tp:taxon-name><tp:taxon-name-part taxon-name-part-type="genus" reg="Cryncoides">Cryncoides</tp:taxon-name-part></tp:taxon-name></italic> as a subgenus under <italic><tp:taxon-name><tp:taxon-name-part taxon-name-part-type="genus" reg="Teleogryllus">Teleogryllus</tp:taxon-name-part></tp:taxon-name></italic>. The remaining species are still in the pool of the subgenus <tp:taxon-name><tp:taxon-name-part taxon-name-part-type="genus" reg="Teleogryllus"/><tp:taxon-name-part taxon-name-part-type="subgenus" reg="Teleogryllus">Teleogryllus</tp:taxon-name-part></tp:taxon-name> without having been studied again. In China, these crickets are often confused, and different species names have been used, until <xref ref-type="bibr" rid="B15">Ma et al. (2015)</xref> distinguished them by their genitalia. However, these changes are mainly based on morphological studies without molecular evidence.</p></tp:treatment-sec><tp:treatment-sec><!--Section generated to contain objects referenced in tp:taxon-treatment.--><fig id="F1" position="float" orientation="portrait"><object-id xmlns:xlink="http://www.w3.org/1999/xlink" content-type="doi" xlink:type="simple">10.3897/zookeys.1078.69850.figure1</object-id><object-id xmlns:xlink="http://www.w3.org/1999/xlink" content-type="arpha" xlink:type="simple">C84300C4-E82B-5E8C-BD74-68C4AF92A15F</object-id><label>Figure 1.</label><caption><p><bold>A</bold> male and female dorsal and lateral view of <tp:taxon-name><tp:taxon-name-part taxon-name-part-type="genus" reg="Gryllidae">Gryllidae</tp:taxon-name-part></tp:taxon-name> species. Subfamily <tp:taxon-name><tp:taxon-name-part taxon-name-part-type="subfamily">Gryllinae</tp:taxon-name-part></tp:taxon-name>: 1, 2 <italic><tp:taxon-name><tp:taxon-name-part taxon-name-part-type="genus" reg="Acheta">Acheta</tp:taxon-name-part><tp:taxon-name-part taxon-name-part-type="species" reg="domesticus">domesticus</tp:taxon-name-part></tp:taxon-name></italic> ♂♀, 3 <italic><tp:taxon-name><tp:taxon-name-part taxon-name-part-type="genus" reg="Acheta">A.</tp:taxon-name-part><tp:taxon-name-part taxon-name-part-type="species" reg="hispanicus">hispanicus</tp:taxon-name-part></tp:taxon-name></italic> ♂, 4, 5 <tp:taxon-name><tp:taxon-name-part taxon-name-part-type="genus" reg="Gryllus">Gryllus</tp:taxon-name-part> (<tp:taxon-name-part taxon-name-part-type="subgenus" reg="Gryllus">Gryllus</tp:taxon-name-part>) <tp:taxon-name-part taxon-name-part-type="species" reg="bimaculatus">bimaculatus</tp:taxon-name-part></tp:taxon-name> ♀♂, 6 <tp:taxon-name><tp:taxon-name-part taxon-name-part-type="genus" reg="Gryllidae">G.</tp:taxon-name-part> (<tp:taxon-name-part taxon-name-part-type="subgenus" reg="Gryllus">Gryllus</tp:taxon-name-part>) <tp:taxon-name-part taxon-name-part-type="species" reg="campestris">campestris</tp:taxon-name-part></tp:taxon-name> ♀, 7 <italic><tp:taxon-name><tp:taxon-name-part taxon-name-part-type="genus" reg="Gryllus">G.</tp:taxon-name-part><tp:taxon-name-part taxon-name-part-type="species" reg="septentrionalis">septentrionalis</tp:taxon-name-part></tp:taxon-name></italic> ♀, 8 <italic><tp:taxon-name><tp:taxon-name-part taxon-name-part-type="genus" reg="Gryllodes">Gryllodes</tp:taxon-name-part><tp:taxon-name-part taxon-name-part-type="species" reg="sigillatus">sigillatus</tp:taxon-name-part></tp:taxon-name></italic> ♂ <bold>B</bold> male and female dorsal and lateral view of <tp:taxon-name><tp:taxon-name-part taxon-name-part-type="genus" reg="Gryllidae">Gryllidae</tp:taxon-name-part></tp:taxon-name> species. Subfamily <tp:taxon-name><tp:taxon-name-part taxon-name-part-type="subfamily">Gryllinae</tp:taxon-name-part></tp:taxon-name>: 9 <italic><tp:taxon-name><tp:taxon-name-part taxon-name-part-type="genus" reg="Gryllodes">Gryllodes</tp:taxon-name-part><tp:taxon-name-part taxon-name-part-type="species" reg="supplicans">supplicans</tp:taxon-name-part></tp:taxon-name></italic> ♀, 10 <tp:taxon-name><tp:taxon-name-part taxon-name-part-type="genus" reg="Teleogryllus">Teleogryllus</tp:taxon-name-part> (<tp:taxon-name-part taxon-name-part-type="subgenus" reg="Brachyteleogryllus">Brachyteleogryllus</tp:taxon-name-part>) <tp:taxon-name-part taxon-name-part-type="species" reg="occipitalis">occipitalis</tp:taxon-name-part></tp:taxon-name> ♀, 11,12 <tp:taxon-name><tp:taxon-name-part taxon-name-part-type="genus" reg="Teleogryllus">T.</tp:taxon-name-part> (<tp:taxon-name-part taxon-name-part-type="subgenus" reg="Brachyteleogryllus">Brachyteleogryllus</tp:taxon-name-part>) <tp:taxon-name-part taxon-name-part-type="species" reg="commodus">commodus</tp:taxon-name-part></tp:taxon-name> ♂♀, 13 <italic><tp:taxon-name><tp:taxon-name-part taxon-name-part-type="genus" reg="Modicogryllus">Modicogryllus</tp:taxon-name-part><tp:taxon-name-part taxon-name-part-type="species" reg="sindhensis">sindhensis</tp:taxon-name-part></tp:taxon-name></italic> sp. nov. ♀, 14 <italic><tp:taxon-name><tp:taxon-name-part taxon-name-part-type="genus" reg="Svercus">Svercus</tp:taxon-name-part><tp:taxon-name-part taxon-name-part-type="species" reg="palmetorum">palmetorum</tp:taxon-name-part></tp:taxon-name></italic> ♀ <bold>C</bold> male and female dorsal and lateral view of <tp:taxon-name><tp:taxon-name-part taxon-name-part-type="genus" reg="Gryllidae">Gryllidae</tp:taxon-name-part></tp:taxon-name> species. Subfamily <tp:taxon-name><tp:taxon-name-part taxon-name-part-type="subfamily">Gryllinae</tp:taxon-name-part></tp:taxon-name>: 15 <italic><tp:taxon-name><tp:taxon-name-part taxon-name-part-type="genus" reg="Miogryllus">Miogryllus</tp:taxon-name-part><tp:taxon-name-part taxon-name-part-type="species" reg="itaquiensis">itaquiensis</tp:taxon-name-part></tp:taxon-name></italic> ♀, 16 <italic><tp:taxon-name><tp:taxon-name-part taxon-name-part-type="genus" reg="Callogryllus">Callogryllus</tp:taxon-name-part><tp:taxon-name-part taxon-name-part-type="species" reg="saeedi">saeedi</tp:taxon-name-part></tp:taxon-name></italic> ♀, 17 <italic><tp:taxon-name><tp:taxon-name-part taxon-name-part-type="genus" reg="Callogryllus">C.</tp:taxon-name-part><tp:taxon-name-part taxon-name-part-type="species" reg="ovilongus">ovilongus</tp:taxon-name-part></tp:taxon-name></italic> ♀, 18 <italic><tp:taxon-name><tp:taxon-name-part taxon-name-part-type="genus" reg="Callogryllus">C.</tp:taxon-name-part><tp:taxon-name-part taxon-name-part-type="species" reg="bilineatus">bilineatus</tp:taxon-name-part></tp:taxon-name></italic> ♀, 19 <italic><tp:taxon-name><tp:taxon-name-part taxon-name-part-type="genus" reg="Lepidogryllus">Lepidogryllus</tp:taxon-name-part><tp:taxon-name-part taxon-name-part-type="species" reg="siamensis">siamensis</tp:taxon-name-part></tp:taxon-name></italic> ♀, Subfamily <tp:taxon-name><tp:taxon-name-part taxon-name-part-type="subfamily">Oecanthinae</tp:taxon-name-part></tp:taxon-name>: 20 <italic><tp:taxon-name><tp:taxon-name-part taxon-name-part-type="genus" reg="Oecanthus">Oecanthus</tp:taxon-name-part><tp:taxon-name-part taxon-name-part-type="species" reg="fultoni">fultoni</tp:taxon-name-part></tp:taxon-name></italic> ♀. Abbreviations: D, dorsal, L, lateral. Scale bars: 2 <abbrev xmlns:xlink="http://www.w3.org/1999/xlink" xlink:title="millimetres" id="ABBRID0E3AAG" xlink:type="simple">mm</abbrev>.</p></caption><graphic xmlns:xlink="http://www.w3.org/1999/xlink" xlink:href="zookeys-1078-001-g001.jpg" position="float" orientation="portrait" xlink:type="simple" id="oo_623588.jpg"><uri content-type="original_file" xlink:type="simple">https://binary.pensoft.net/fig/623588</uri></graphic></fig><fig id="F2" position="float" orientation="portrait"><object-id xmlns:xlink="http://www.w3.org/1999/xlink" content-type="doi" xlink:type="simple">10.3897/zookeys.1078.69850.figure2</object-id><object-id xmlns:xlink="http://www.w3.org/1999/xlink" content-type="arpha" xlink:type="simple">6B140EAC-27EF-5160-9609-1655FBD775F5</object-id><label>Figure 2.</label><caption><p>Male and female head dorsal view of <tp:taxon-name><tp:taxon-name-part taxon-name-part-type="genus" reg="Gryllidae">Gryllidae</tp:taxon-name-part></tp:taxon-name> species. Subfamily <tp:taxon-name><tp:taxon-name-part taxon-name-part-type="subfamily">Gryllinae</tp:taxon-name-part></tp:taxon-name>: 1, 2 <italic><tp:taxon-name><tp:taxon-name-part taxon-name-part-type="genus" reg="Acheta">Acheta</tp:taxon-name-part><tp:taxon-name-part taxon-name-part-type="species" reg="domesticus">domesticus</tp:taxon-name-part></tp:taxon-name></italic> ♂♀, 3 <italic><tp:taxon-name><tp:taxon-name-part taxon-name-part-type="genus" reg="Acheta">A.</tp:taxon-name-part><tp:taxon-name-part taxon-name-part-type="species" reg="hispanicus">hispanicus</tp:taxon-name-part></tp:taxon-name></italic> ♂, 4, 5 <tp:taxon-name><tp:taxon-name-part taxon-name-part-type="genus" reg="Gryllus">Gryllus</tp:taxon-name-part> (<tp:taxon-name-part taxon-name-part-type="subgenus" reg="Gryllus">Gryllus</tp:taxon-name-part>) <tp:taxon-name-part taxon-name-part-type="species" reg="bimaculatus">bimaculatus</tp:taxon-name-part></tp:taxon-name> ♂♀, 6 <tp:taxon-name><tp:taxon-name-part taxon-name-part-type="genus" reg="Gryllidae">G.</tp:taxon-name-part> (<tp:taxon-name-part taxon-name-part-type="subgenus" reg="Gryllus">Gryllus</tp:taxon-name-part>) <tp:taxon-name-part taxon-name-part-type="species" reg="campestris">campestris</tp:taxon-name-part></tp:taxon-name> ♀, 7 <italic><tp:taxon-name><tp:taxon-name-part taxon-name-part-type="genus" reg="Gryllus">G.</tp:taxon-name-part><tp:taxon-name-part taxon-name-part-type="species" reg="septentrionalis">septentrionalis</tp:taxon-name-part></tp:taxon-name></italic> ♀, 8-<italic><tp:taxon-name><tp:taxon-name-part taxon-name-part-type="genus" reg="Gryllodes">Gryllodes</tp:taxon-name-part><tp:taxon-name-part taxon-name-part-type="species" reg="sigillatus">sigillatus</tp:taxon-name-part></tp:taxon-name></italic> ♂, 9 <italic><tp:taxon-name><tp:taxon-name-part taxon-name-part-type="genus" reg="Gryllodes">Gryllodes</tp:taxon-name-part><tp:taxon-name-part taxon-name-part-type="species" reg="supplicans">supplicans</tp:taxon-name-part></tp:taxon-name></italic> ♀, 10 <tp:taxon-name><tp:taxon-name-part taxon-name-part-type="genus" reg="Teleogryllus">T.</tp:taxon-name-part> (<tp:taxon-name-part taxon-name-part-type="subgenus" reg="Brachyteleogryllus">Brachyteleogryllus</tp:taxon-name-part>) <tp:taxon-name-part taxon-name-part-type="species" reg="commodus">commodus</tp:taxon-name-part></tp:taxon-name> ♂. Abbreviations: D, dorsal, L, lateral. Scale bars: 2 <abbrev xmlns:xlink="http://www.w3.org/1999/xlink" xlink:title="millimetres" id="ABBRID0EZEAG" xlink:type="simple">mm</abbrev>.</p></caption><graphic xmlns:xlink="http://www.w3.org/1999/xlink" xlink:href="zookeys-1078-001-g002.jpg" position="float" orientation="portrait" xlink:type="simple" id="oo_623589.jpg"><uri content-type="original_file" xlink:type="simple">https://binary.pensoft.net/fig/623589</uri></graphic></fig><fig id="F3" position="float" orientation="portrait"><object-id xmlns:xlink="http://www.w3.org/1999/xlink" content-type="doi" xlink:type="simple">10.3897/zookeys.1078.69850.figure3</object-id><object-id xmlns:xlink="http://www.w3.org/1999/xlink" content-type="arpha" xlink:type="simple">E75E565D-CA36-59B3-9981-1270E72E4A32</object-id><label>Figure 3.</label><caption><p>Male and female head dorsal view of <tp:taxon-name><tp:taxon-name-part taxon-name-part-type="genus" reg="Gryllidae">Gryllidae</tp:taxon-name-part></tp:taxon-name> species, subfamily <tp:taxon-name><tp:taxon-name-part taxon-name-part-type="subfamily">Gryllinae</tp:taxon-name-part></tp:taxon-name>: 11 <tp:taxon-name><tp:taxon-name-part taxon-name-part-type="genus" reg="Teleogryllus">T.</tp:taxon-name-part> (<tp:taxon-name-part taxon-name-part-type="subgenus" reg="Brachyteleogryllus">Brachyteleogryllus</tp:taxon-name-part>) <tp:taxon-name-part taxon-name-part-type="species" reg="commodus">commodus</tp:taxon-name-part></tp:taxon-name> ♀, 12 <italic><tp:taxon-name><tp:taxon-name-part taxon-name-part-type="genus" reg="Modicogryllus">Modicogryllus</tp:taxon-name-part><tp:taxon-name-part taxon-name-part-type="species" reg="sindhensis">sindhensis</tp:taxon-name-part></tp:taxon-name></italic> sp. nov. ♀,13 <italic><tp:taxon-name><tp:taxon-name-part taxon-name-part-type="genus" reg="Svercus">Svercus</tp:taxon-name-part><tp:taxon-name-part taxon-name-part-type="species" reg="palmetorum">palmetorum</tp:taxon-name-part></tp:taxon-name></italic> ♀, 14 <italic><tp:taxon-name><tp:taxon-name-part taxon-name-part-type="genus" reg="Miogryllus">Miogryllus</tp:taxon-name-part><tp:taxon-name-part taxon-name-part-type="species" reg="itaquiensis">itaquiensis</tp:taxon-name-part></tp:taxon-name></italic> ♀, 15 <italic><tp:taxon-name><tp:taxon-name-part taxon-name-part-type="genus" reg="Callogryllus">Callogryllus</tp:taxon-name-part><tp:taxon-name-part taxon-name-part-type="species" reg="saeedi">saeedi</tp:taxon-name-part></tp:taxon-name></italic> ♀, 16 <italic><tp:taxon-name><tp:taxon-name-part taxon-name-part-type="genus" reg="Callogryllus">C.</tp:taxon-name-part><tp:taxon-name-part taxon-name-part-type="species" reg="ovilongus">ovilongus</tp:taxon-name-part></tp:taxon-name></italic> ♀, 17 <italic><tp:taxon-name><tp:taxon-name-part taxon-name-part-type="genus" reg="Callogryllus">C.</tp:taxon-name-part><tp:taxon-name-part taxon-name-part-type="species" reg="bilineatus">bilineatus</tp:taxon-name-part></tp:taxon-name></italic> ♀, 18 <italic><tp:taxon-name><tp:taxon-name-part taxon-name-part-type="genus" reg="Lepidogryllus">Lepidogryllus</tp:taxon-name-part><tp:taxon-name-part taxon-name-part-type="species" reg="siamensis">siamensis</tp:taxon-name-part></tp:taxon-name></italic> ♀. Subfamily <tp:taxon-name><tp:taxon-name-part taxon-name-part-type="subfamily">Oecanthinae</tp:taxon-name-part></tp:taxon-name>: 19 <italic><tp:taxon-name><tp:taxon-name-part taxon-name-part-type="genus" reg="Oecanthus">Oecanthus</tp:taxon-name-part><tp:taxon-name-part taxon-name-part-type="species" reg="fultoni">fultoni</tp:taxon-name-part></tp:taxon-name></italic> ♀. Abbreviations: D, dorsal, L, lateral. Scale bars: 2 <abbrev xmlns:xlink="http://www.w3.org/1999/xlink" xlink:title="millimetres" id="ABBRID0ECXAI" xlink:type="simple">mm</abbrev>.</p></caption><graphic xmlns:xlink="http://www.w3.org/1999/xlink" xlink:href="zookeys-1078-001-g003.jpg" position="float" orientation="portrait" xlink:type="simple" id="oo_623590.jpg"><uri content-type="original_file" xlink:type="simple">https://binary.pensoft.net/fig/623590</uri></graphic></fig><fig id="F4" position="float" orientation="portrait"><object-id xmlns:xlink="http://www.w3.org/1999/xlink" content-type="doi" xlink:type="simple">10.3897/zookeys.1078.69850.figure4</object-id><object-id xmlns:xlink="http://www.w3.org/1999/xlink" content-type="arpha" xlink:type="simple">DC919422-E801-5283-84FE-8D61A0078A70</object-id><label>Figure 4.</label><caption><p>Male and female pronotum dorsal view of <tp:taxon-name><tp:taxon-name-part taxon-name-part-type="genus" reg="Gryllidae">Gryllidae</tp:taxon-name-part></tp:taxon-name> species, subfamily <tp:taxon-name><tp:taxon-name-part taxon-name-part-type="subfamily">Gryllinae</tp:taxon-name-part></tp:taxon-name>: 1, 2 <italic><tp:taxon-name><tp:taxon-name-part taxon-name-part-type="genus" reg="Acheta">Acheta</tp:taxon-name-part><tp:taxon-name-part taxon-name-part-type="species" reg="domesticus">domesticus</tp:taxon-name-part></tp:taxon-name></italic> ♂♀, 3 <italic><tp:taxon-name><tp:taxon-name-part taxon-name-part-type="genus" reg="Acheta">A.</tp:taxon-name-part><tp:taxon-name-part taxon-name-part-type="species" reg="hispanicus">hispanicus</tp:taxon-name-part></tp:taxon-name></italic> ♂, 4, 5 <tp:taxon-name><tp:taxon-name-part taxon-name-part-type="genus" reg="Gryllus">Gryllus</tp:taxon-name-part> (<tp:taxon-name-part taxon-name-part-type="subgenus" reg="Gryllus">Gryllus</tp:taxon-name-part>) <tp:taxon-name-part taxon-name-part-type="species" reg="bimaculatus">bimaculatus</tp:taxon-name-part></tp:taxon-name> ♂♀, 6 <tp:taxon-name><tp:taxon-name-part taxon-name-part-type="genus" reg="Gryllidae">G.</tp:taxon-name-part> (<tp:taxon-name-part taxon-name-part-type="subgenus" reg="Gryllus">Gryllus</tp:taxon-name-part>) <tp:taxon-name-part taxon-name-part-type="species" reg="campestris">campestris</tp:taxon-name-part></tp:taxon-name> ♀, 7 <italic><tp:taxon-name><tp:taxon-name-part taxon-name-part-type="genus" reg="Gryllus">G.</tp:taxon-name-part><tp:taxon-name-part taxon-name-part-type="species" reg="septentrionalis">septentrionalis</tp:taxon-name-part></tp:taxon-name></italic> ♀, 8 <italic><tp:taxon-name><tp:taxon-name-part taxon-name-part-type="genus" reg="Gryllodes">Gryllodes</tp:taxon-name-part><tp:taxon-name-part taxon-name-part-type="species" reg="sigillatus">sigillatus</tp:taxon-name-part></tp:taxon-name></italic> ♂, 9 <italic><tp:taxon-name><tp:taxon-name-part taxon-name-part-type="genus" reg="Gryllodes">Gryllodes</tp:taxon-name-part><tp:taxon-name-part taxon-name-part-type="species" reg="supplicans">supplicans</tp:taxon-name-part></tp:taxon-name></italic> ♀, 10 <tp:taxon-name><tp:taxon-name-part taxon-name-part-type="genus" reg="Teleogryllus">Teleogryllus</tp:taxon-name-part> (<tp:taxon-name-part taxon-name-part-type="subgenus" reg="Brachyteleogryllus">Brachyteleogryllus</tp:taxon-name-part>) <tp:taxon-name-part taxon-name-part-type="species" reg="occipitalis">occipitalis</tp:taxon-name-part></tp:taxon-name> ♀. Abbreviations: D, dorsal, L, lateral. Scale bars: 2 <abbrev xmlns:xlink="http://www.w3.org/1999/xlink" xlink:title="millimetres" id="ABBRID0E61AI" xlink:type="simple">mm</abbrev>.</p></caption><graphic xmlns:xlink="http://www.w3.org/1999/xlink" xlink:href="zookeys-1078-001-g004.jpg" position="float" orientation="portrait" xlink:type="simple" id="oo_623591.jpg"><uri content-type="original_file" xlink:type="simple">https://binary.pensoft.net/fig/623591</uri></graphic></fig><fig id="F5" position="float" orientation="portrait"><object-id xmlns:xlink="http://www.w3.org/1999/xlink" content-type="doi" xlink:type="simple">10.3897/zookeys.1078.69850.figure5</object-id><object-id xmlns:xlink="http://www.w3.org/1999/xlink" content-type="arpha" xlink:type="simple">D54CE297-F99F-579B-8279-4DF1F6154617</object-id><label>Figure 5.</label><caption><p>Male and female pronotum dorsal view of <tp:taxon-name><tp:taxon-name-part taxon-name-part-type="genus" reg="Gryllidae">Gryllidae</tp:taxon-name-part></tp:taxon-name> species, subfamily <tp:taxon-name><tp:taxon-name-part taxon-name-part-type="subfamily">Gryllinae</tp:taxon-name-part></tp:taxon-name>: 11, 12 <tp:taxon-name><tp:taxon-name-part taxon-name-part-type="genus" reg="Teleogryllus">T.</tp:taxon-name-part> (<tp:taxon-name-part taxon-name-part-type="subgenus" reg="Brachyteleogryllus">Brachyteleogryllus</tp:taxon-name-part>) <tp:taxon-name-part taxon-name-part-type="species" reg="commodus">commodus</tp:taxon-name-part></tp:taxon-name> ♂♀, 13 <italic><tp:taxon-name><tp:taxon-name-part taxon-name-part-type="genus" reg="Modicogryllus">Modicogryllus</tp:taxon-name-part><tp:taxon-name-part taxon-name-part-type="species" reg="sindhensis">sindhensis</tp:taxon-name-part></tp:taxon-name></italic> sp. nov. ♀,14 <italic><tp:taxon-name><tp:taxon-name-part taxon-name-part-type="genus" reg="Svercus">Svercus</tp:taxon-name-part><tp:taxon-name-part taxon-name-part-type="species" reg="palmetorum">palmetorum</tp:taxon-name-part></tp:taxon-name></italic> ♀, 15 <italic><tp:taxon-name><tp:taxon-name-part taxon-name-part-type="genus" reg="Miogryllus">Miogryllus</tp:taxon-name-part><tp:taxon-name-part taxon-name-part-type="species" reg="itaquiensis">itaquiensis</tp:taxon-name-part></tp:taxon-name></italic> ♀, 16 <italic><tp:taxon-name><tp:taxon-name-part taxon-name-part-type="genus" reg="Callogryllus">Callogryllus</tp:taxon-name-part><tp:taxon-name-part taxon-name-part-type="species" reg="saeedi">saeedi</tp:taxon-name-part></tp:taxon-name></italic> ♀, 17 <italic><tp:taxon-name><tp:taxon-name-part taxon-name-part-type="genus" reg="Callogryllus">C.</tp:taxon-name-part><tp:taxon-name-part taxon-name-part-type="species" reg="ovilongus">ovilongus</tp:taxon-name-part></tp:taxon-name></italic> ♀,18 <italic><tp:taxon-name><tp:taxon-name-part taxon-name-part-type="genus" reg="Callogryllus">C.</tp:taxon-name-part><tp:taxon-name-part taxon-name-part-type="species" reg="bilineatus">bilineatus</tp:taxon-name-part></tp:taxon-name></italic> ♀, 19 <italic><tp:taxon-name><tp:taxon-name-part taxon-name-part-type="genus" reg="Lepidogryllus">Lepidogryllus</tp:taxon-name-part><tp:taxon-name-part taxon-name-part-type="species" reg="siamensis">siamensis</tp:taxon-name-part></tp:taxon-name></italic> ♀, Subfamily <tp:taxon-name><tp:taxon-name-part taxon-name-part-type="subfamily">Oecanthinae</tp:taxon-name-part></tp:taxon-name>: 20 <italic><tp:taxon-name><tp:taxon-name-part taxon-name-part-type="genus" reg="Oecanthus">Oecanthus</tp:taxon-name-part><tp:taxon-name-part taxon-name-part-type="species" reg="fultoni">fultoni</tp:taxon-name-part></tp:taxon-name></italic> ♀. Abbreviations: D, dorsal, L, lateral. Scale bars: 2 <abbrev xmlns:xlink="http://www.w3.org/1999/xlink" xlink:title="millimetres" id="ABBRID0EEIBI" xlink:type="simple">mm</abbrev>.</p></caption><graphic xmlns:xlink="http://www.w3.org/1999/xlink" xlink:href="zookeys-1078-001-g005.jpg" position="float" orientation="portrait" xlink:type="simple" id="oo_623592.jpg"><uri content-type="original_file" xlink:type="simple">https://binary.pensoft.net/fig/623592</uri></graphic></fig><fig id="F6" position="float" orientation="portrait"><object-id xmlns:xlink="http://www.w3.org/1999/xlink" content-type="doi" xlink:type="simple">10.3897/zookeys.1078.69850.figure6</object-id><object-id xmlns:xlink="http://www.w3.org/1999/xlink" content-type="arpha" xlink:type="simple">FCE704F0-6B18-5A17-BDD4-5C14298C4CFA</object-id><label>Figure 6.</label><caption><p>Femur and Tibia dorsal view of <tp:taxon-name><tp:taxon-name-part taxon-name-part-type="genus" reg="Gryllidae">Gryllidae</tp:taxon-name-part></tp:taxon-name> species, subfamily <tp:taxon-name><tp:taxon-name-part taxon-name-part-type="subfamily">Gryllinae</tp:taxon-name-part></tp:taxon-name>: 1, 2 <italic><tp:taxon-name><tp:taxon-name-part taxon-name-part-type="genus" reg="Acheta">Acheta</tp:taxon-name-part><tp:taxon-name-part taxon-name-part-type="species" reg="domesticus">domesticus</tp:taxon-name-part></tp:taxon-name></italic> ♂♀, 3 <italic><tp:taxon-name><tp:taxon-name-part taxon-name-part-type="genus" reg="Acheta">A.</tp:taxon-name-part><tp:taxon-name-part taxon-name-part-type="species" reg="hispanicus">hispanicus</tp:taxon-name-part></tp:taxon-name></italic> ♂, 4, 5 <tp:taxon-name><tp:taxon-name-part taxon-name-part-type="genus" reg="Gryllus">Gryllus</tp:taxon-name-part> (<tp:taxon-name-part taxon-name-part-type="subgenus" reg="Gryllus">Gryllus</tp:taxon-name-part>) <tp:taxon-name-part taxon-name-part-type="species" reg="bimaculatus">bimaculatus</tp:taxon-name-part></tp:taxon-name> ♂♀, 6 <italic><tp:taxon-name><tp:taxon-name-part taxon-name-part-type="genus" reg="Gryllus">G.</tp:taxon-name-part><tp:taxon-name-part taxon-name-part-type="species" reg="septentrionalis">septentrionalis</tp:taxon-name-part></tp:taxon-name></italic> ♀, 7 <italic><tp:taxon-name><tp:taxon-name-part taxon-name-part-type="genus" reg="Gryllodes">Gryllodes</tp:taxon-name-part><tp:taxon-name-part taxon-name-part-type="species" reg="sigillatus">sigillatus</tp:taxon-name-part></tp:taxon-name></italic> ♂, 8 <italic><tp:taxon-name><tp:taxon-name-part taxon-name-part-type="genus" reg="Gryllodes">Gryllodes</tp:taxon-name-part><tp:taxon-name-part taxon-name-part-type="species" reg="supplicans">supplicans</tp:taxon-name-part></tp:taxon-name></italic> ♀, 9 <tp:taxon-name><tp:taxon-name-part taxon-name-part-type="genus" reg="Teleogryllus">Teleogryllus</tp:taxon-name-part> (<tp:taxon-name-part taxon-name-part-type="subgenus" reg="Brachyteleogryllus">Brachyteleogryllus</tp:taxon-name-part>) <tp:taxon-name-part taxon-name-part-type="species" reg="occipitalis">occipitalis</tp:taxon-name-part></tp:taxon-name> ♀, 10, 11 <tp:taxon-name><tp:taxon-name-part taxon-name-part-type="genus" reg="Teleogryllus">T.</tp:taxon-name-part> (<tp:taxon-name-part taxon-name-part-type="subgenus" reg="Brachyteleogryllus">Brachyteleogryllus</tp:taxon-name-part>) <tp:taxon-name-part taxon-name-part-type="species" reg="commodus">commodus</tp:taxon-name-part></tp:taxon-name> ♂♀, 12 <italic><tp:taxon-name><tp:taxon-name-part taxon-name-part-type="genus" reg="Modicogryllus">Modicogryllus</tp:taxon-name-part><tp:taxon-name-part taxon-name-part-type="species" reg="sindhensis">sindhensis</tp:taxon-name-part></tp:taxon-name></italic> sp. nov. ♀. Abbreviations: D, dorsal, L, lateral. Scale bars: 2 <abbrev xmlns:xlink="http://www.w3.org/1999/xlink" xlink:title="millimetres" id="ABBRID0EMMBI" xlink:type="simple">mm</abbrev>.</p></caption><graphic xmlns:xlink="http://www.w3.org/1999/xlink" xlink:href="zookeys-1078-001-g006.jpg" position="float" orientation="portrait" xlink:type="simple" id="oo_623593.jpg"><uri content-type="original_file" xlink:type="simple">https://binary.pensoft.net/fig/623593</uri></graphic></fig><fig id="F7" position="float" orientation="portrait"><object-id xmlns:xlink="http://www.w3.org/1999/xlink" content-type="doi" xlink:type="simple">10.3897/zookeys.1078.69850.figure7</object-id><object-id xmlns:xlink="http://www.w3.org/1999/xlink" content-type="arpha" xlink:type="simple">C3F825B8-53FF-5F18-8DC0-ED8CF666FE0A</object-id><label>Figure 7.</label><caption><p>Femur and tibia dorsal view of <tp:taxon-name><tp:taxon-name-part taxon-name-part-type="genus" reg="Gryllidae">Gryllidae</tp:taxon-name-part></tp:taxon-name> species, subfamily <tp:taxon-name><tp:taxon-name-part taxon-name-part-type="subfamily">Gryllinae</tp:taxon-name-part></tp:taxon-name>: 13 <italic><tp:taxon-name><tp:taxon-name-part taxon-name-part-type="genus" reg="Svercus">Svercus</tp:taxon-name-part><tp:taxon-name-part taxon-name-part-type="species" reg="palmetorum">palmetorum</tp:taxon-name-part></tp:taxon-name></italic> ♀, 14 <italic><tp:taxon-name><tp:taxon-name-part taxon-name-part-type="genus" reg="Miogryllus">Miogryllus</tp:taxon-name-part><tp:taxon-name-part taxon-name-part-type="species" reg="itaquiensis">itaquiensis</tp:taxon-name-part></tp:taxon-name></italic> ♀, 15 <italic><tp:taxon-name><tp:taxon-name-part taxon-name-part-type="genus" reg="Callogryllus">Callogryllus</tp:taxon-name-part><tp:taxon-name-part taxon-name-part-type="species" reg="saeedi">saeedi</tp:taxon-name-part></tp:taxon-name></italic> ♀, 16 <italic><tp:taxon-name><tp:taxon-name-part taxon-name-part-type="genus" reg="Callogryllus">C.</tp:taxon-name-part><tp:taxon-name-part taxon-name-part-type="species" reg="bilineatus">bilineatus</tp:taxon-name-part></tp:taxon-name></italic> ♀, 17 <italic><tp:taxon-name><tp:taxon-name-part taxon-name-part-type="genus" reg="Lepidogryllus">Lepidogryllus</tp:taxon-name-part><tp:taxon-name-part taxon-name-part-type="species" reg="siamensis">siamensis</tp:taxon-name-part></tp:taxon-name></italic> ♀, Subfamily <tp:taxon-name><tp:taxon-name-part taxon-name-part-type="subfamily">Oecanthinae</tp:taxon-name-part></tp:taxon-name>: 18 <italic><tp:taxon-name><tp:taxon-name-part taxon-name-part-type="genus" reg="Oecanthus">Oecanthus</tp:taxon-name-part><tp:taxon-name-part taxon-name-part-type="species" reg="fultoni">fultoni</tp:taxon-name-part></tp:taxon-name></italic> ♀. Abbreviations: D, dorsal, L, lateral. Scale bars: 2 <abbrev xmlns:xlink="http://www.w3.org/1999/xlink" xlink:title="millimetres" id="ABBRID0EUYBI" xlink:type="simple">mm</abbrev>.</p></caption><graphic xmlns:xlink="http://www.w3.org/1999/xlink" xlink:href="zookeys-1078-001-g007.jpg" position="float" orientation="portrait" xlink:type="simple" id="oo_623594.jpg"><uri content-type="original_file" xlink:type="simple">https://binary.pensoft.net/fig/623594</uri></graphic></fig><fig id="F8" position="float" orientation="portrait"><object-id xmlns:xlink="http://www.w3.org/1999/xlink" content-type="doi" xlink:type="simple">10.3897/zookeys.1078.69850.figure8</object-id><object-id xmlns:xlink="http://www.w3.org/1999/xlink" content-type="arpha" xlink:type="simple">94F6FA2B-893A-5B13-BDA7-56805B45FD3B</object-id><label>Figure 8.</label><caption><p>Male and female tegmen dorsal view of <tp:taxon-name><tp:taxon-name-part taxon-name-part-type="genus" reg="Gryllidae">Gryllidae</tp:taxon-name-part></tp:taxon-name> species, subfamily <tp:taxon-name><tp:taxon-name-part taxon-name-part-type="subfamily">Gryllinae</tp:taxon-name-part></tp:taxon-name>: 1, 2 <italic><tp:taxon-name><tp:taxon-name-part taxon-name-part-type="genus" reg="Acheta">Acheta</tp:taxon-name-part><tp:taxon-name-part taxon-name-part-type="species" reg="domesticus">domesticus</tp:taxon-name-part></tp:taxon-name></italic> ♂♀, 3 <italic><tp:taxon-name><tp:taxon-name-part taxon-name-part-type="genus" reg="Acheta">A.</tp:taxon-name-part><tp:taxon-name-part taxon-name-part-type="species" reg="hispanicus">hispanicus</tp:taxon-name-part></tp:taxon-name></italic> ♂, 4, 5 <tp:taxon-name><tp:taxon-name-part taxon-name-part-type="genus" reg="Gryllus">Gryllus</tp:taxon-name-part> (<tp:taxon-name-part taxon-name-part-type="subgenus" reg="Gryllus">Gryllus</tp:taxon-name-part>) <tp:taxon-name-part taxon-name-part-type="species" reg="bimaculatus">bimaculatus</tp:taxon-name-part></tp:taxon-name> ♂♀, 6 <tp:taxon-name><tp:taxon-name-part taxon-name-part-type="genus" reg="Gryllidae">G.</tp:taxon-name-part> (<tp:taxon-name-part taxon-name-part-type="subgenus" reg="Gryllus">Gryllus</tp:taxon-name-part>) <tp:taxon-name-part taxon-name-part-type="species" reg="campestris">campestris</tp:taxon-name-part></tp:taxon-name> ♀. Abbreviations: D, dorsal, L, lateral. Scale bars: 2 <abbrev xmlns:xlink="http://www.w3.org/1999/xlink" xlink:title="millimetres" id="ABBRID0EX4BI" xlink:type="simple">mm</abbrev>.</p></caption><graphic xmlns:xlink="http://www.w3.org/1999/xlink" xlink:href="zookeys-1078-001-g008.jpg" position="float" orientation="portrait" xlink:type="simple" id="oo_623595.jpg"><uri content-type="original_file" xlink:type="simple">https://binary.pensoft.net/fig/623595</uri></graphic></fig><fig id="F9" position="float" orientation="portrait"><object-id xmlns:xlink="http://www.w3.org/1999/xlink" content-type="doi" xlink:type="simple">10.3897/zookeys.1078.69850.figure9</object-id><object-id xmlns:xlink="http://www.w3.org/1999/xlink" content-type="arpha" xlink:type="simple">E1B00353-8CDB-581F-9677-0C44334F1604</object-id><label>Figure 9.</label><caption><p>Male and female tegmen dorsal view of <tp:taxon-name><tp:taxon-name-part taxon-name-part-type="genus" reg="Gryllidae">Gryllidae</tp:taxon-name-part></tp:taxon-name> species, subfamily <tp:taxon-name><tp:taxon-name-part taxon-name-part-type="subfamily">Gryllinae</tp:taxon-name-part></tp:taxon-name>: 7 <italic><tp:taxon-name><tp:taxon-name-part taxon-name-part-type="genus" reg="Gryllus">G.</tp:taxon-name-part><tp:taxon-name-part taxon-name-part-type="species" reg="septentrionalis">septentrionalis</tp:taxon-name-part></tp:taxon-name></italic> ♀, 8 <italic><tp:taxon-name><tp:taxon-name-part taxon-name-part-type="genus" reg="Gryllodes">Gryllodes</tp:taxon-name-part><tp:taxon-name-part taxon-name-part-type="species" reg="sigillatus">sigillatus</tp:taxon-name-part></tp:taxon-name></italic> ♂, 9 <italic><tp:taxon-name><tp:taxon-name-part taxon-name-part-type="genus" reg="Gryllodes">Gryllodes</tp:taxon-name-part><tp:taxon-name-part taxon-name-part-type="species" reg="Supplicans">Supplicans</tp:taxon-name-part></tp:taxon-name></italic> ♀, 10 <tp:taxon-name><tp:taxon-name-part taxon-name-part-type="genus" reg="Teleogryllus">Teleogryllus</tp:taxon-name-part> (<tp:taxon-name-part taxon-name-part-type="subgenus" reg="Brachyteleogryllus">Brachyteleogryllus</tp:taxon-name-part>) <tp:taxon-name-part taxon-name-part-type="species" reg="occipitalis">occipitalis</tp:taxon-name-part></tp:taxon-name> ♀, 11, 12 <tp:taxon-name><tp:taxon-name-part taxon-name-part-type="genus" reg="Teleogryllus">T.</tp:taxon-name-part> (<tp:taxon-name-part taxon-name-part-type="subgenus" reg="Brachyteleogryllus">Brachyteleogryllus</tp:taxon-name-part>) <tp:taxon-name-part taxon-name-part-type="species" reg="commodus">commodus</tp:taxon-name-part></tp:taxon-name> ♂♀, 13 <italic><tp:taxon-name><tp:taxon-name-part taxon-name-part-type="genus" reg="Modicogryllus">Modicogryllus</tp:taxon-name-part><tp:taxon-name-part taxon-name-part-type="species" reg="sindhensis">sindhensis</tp:taxon-name-part></tp:taxon-name></italic> sp. nov. ♀. Abbreviations: D, dorsal, L, lateral. Scale bars: 2 <abbrev xmlns:xlink="http://www.w3.org/1999/xlink" xlink:title="millimetres" id="ABBRID0E2ACI" xlink:type="simple">mm</abbrev>.</p></caption><graphic xmlns:xlink="http://www.w3.org/1999/xlink" xlink:href="zookeys-1078-001-g009.jpg" position="float" orientation="portrait" xlink:type="simple" id="oo_623596.jpg"><uri content-type="original_file" xlink:type="simple">https://binary.pensoft.net/fig/623596</uri></graphic></fig><fig id="F10" position="float" orientation="portrait"><object-id xmlns:xlink="http://www.w3.org/1999/xlink" content-type="doi" xlink:type="simple">10.3897/zookeys.1078.69850.figure10</object-id><object-id xmlns:xlink="http://www.w3.org/1999/xlink" content-type="arpha" xlink:type="simple">ED7367AC-6FA8-578A-B3F7-E283F67C8FEB</object-id><label>Figure 10.</label><caption><p>Male and female tegmen dorsal view of <tp:taxon-name><tp:taxon-name-part taxon-name-part-type="genus" reg="Gryllidae">Gryllidae</tp:taxon-name-part></tp:taxon-name> species, subfamily <tp:taxon-name><tp:taxon-name-part taxon-name-part-type="subfamily">Gryllinae</tp:taxon-name-part></tp:taxon-name>: 14 <italic><tp:taxon-name><tp:taxon-name-part taxon-name-part-type="genus" reg="Svercus">Svercus</tp:taxon-name-part><tp:taxon-name-part taxon-name-part-type="species" reg="palmetorum">palmetorum</tp:taxon-name-part></tp:taxon-name></italic> ♀, 15 <italic><tp:taxon-name><tp:taxon-name-part taxon-name-part-type="genus" reg="Miogryllus">Miogryllus</tp:taxon-name-part><tp:taxon-name-part taxon-name-part-type="species" reg="itaquiensis">itaquiensis</tp:taxon-name-part></tp:taxon-name></italic> ♀, 16 <italic><tp:taxon-name><tp:taxon-name-part taxon-name-part-type="genus" reg="Callogryllus">Callogryllus</tp:taxon-name-part><tp:taxon-name-part taxon-name-part-type="species" reg="saeedi">saeedi</tp:taxon-name-part></tp:taxon-name></italic> ♀, 17 <italic><tp:taxon-name><tp:taxon-name-part taxon-name-part-type="genus" reg="Callogryllus">C.</tp:taxon-name-part><tp:taxon-name-part taxon-name-part-type="species" reg="ovilongus">ovilongus</tp:taxon-name-part></tp:taxon-name></italic> ♀,18 <italic><tp:taxon-name><tp:taxon-name-part taxon-name-part-type="genus" reg="Callogryllus">C.</tp:taxon-name-part><tp:taxon-name-part taxon-name-part-type="species" reg="bilineatus">bilineatus</tp:taxon-name-part></tp:taxon-name></italic> ♀, 19 <italic><tp:taxon-name><tp:taxon-name-part taxon-name-part-type="genus" reg="Lepidogryllus">Lepidogryllus</tp:taxon-name-part><tp:taxon-name-part taxon-name-part-type="species" reg="siamensis">siamensis</tp:taxon-name-part></tp:taxon-name></italic> ♀, Subfamily <tp:taxon-name><tp:taxon-name-part taxon-name-part-type="subfamily">Oecanthinae</tp:taxon-name-part></tp:taxon-name>: 20 <italic><tp:taxon-name><tp:taxon-name-part taxon-name-part-type="genus" reg="Oecanthus">Oecanthus</tp:taxon-name-part><tp:taxon-name-part taxon-name-part-type="species" reg="fultoni">fultoni</tp:taxon-name-part></tp:taxon-name></italic> ♀. Abbreviations: D, dorsal, L, lateral. Scale bars: 2 <abbrev xmlns:xlink="http://www.w3.org/1999/xlink" xlink:title="millimetres" id="ABBRID0EJECI" xlink:type="simple">mm</abbrev>.</p></caption><graphic xmlns:xlink="http://www.w3.org/1999/xlink" xlink:href="zookeys-1078-001-g010.jpg" position="float" orientation="portrait" xlink:type="simple" id="oo_623597.jpg"><uri content-type="original_file" xlink:type="simple">https://binary.pensoft.net/fig/623597</uri></graphic></fig><fig id="F11" position="float" orientation="portrait"><object-id xmlns:xlink="http://www.w3.org/1999/xlink" content-type="doi" xlink:type="simple">10.3897/zookeys.1078.69850.figure11</object-id><object-id xmlns:xlink="http://www.w3.org/1999/xlink" content-type="arpha" xlink:type="simple">E8D0555E-0871-55E7-9751-8BEE1D966EAF</object-id><label>Figure 11.</label><caption><p><bold>A</bold> map of Pakistan <bold>B</bold> map of Sindh province <bold>C</bold> areas within Sindh province. Maps reproduced by ArcGIS 10.5.</p></caption><graphic xmlns:xlink="http://www.w3.org/1999/xlink" xlink:href="zookeys-1078-001-g011.jpg" position="float" orientation="portrait" xlink:type="simple" id="oo_623598.jpg"><uri content-type="original_file" xlink:type="simple">https://binary.pensoft.net/fig/623598</uri></graphic></fig><table-wrap id="T1" position="float" orientation="portrait"><label>Table 1.</label><caption><p>Distribution of <tp:taxon-name><tp:taxon-name-part taxon-name-part-type="genus" reg="Gryllidae">Gryllidae</tp:taxon-name-part></tp:taxon-name> species in different areas of Sindh, with numbers collected at each locality.</p></caption><table id="TID0EIPAI" rules="all"><tbody><tr><th rowspan="1" colspan="1">Species</th><th rowspan="1" colspan="1">Mithi</th><th rowspan="1" colspan="1">Naushahro feroze</th><th rowspan="1" colspan="1">Chachro</th><th rowspan="1" colspan="1">Umerkot</th><th rowspan="1" colspan="1">Nara</th><th rowspan="1" colspan="1">Nagarkarkar</th><th rowspan="1" colspan="1">Tharparkar</th><th rowspan="1" colspan="1">Sanghar</th><th rowspan="1" colspan="1">Islamkot</th></tr><tr><td rowspan="1" colspan="1">
                        <italic>
                          <tp:taxon-name><tp:taxon-name-part taxon-name-part-type="genus" reg="Acheta">Acheta</tp:taxon-name-part><tp:taxon-name-part taxon-name-part-type="species" reg="domesticus">domesticus</tp:taxon-name-part></tp:taxon-name>
                        </italic>
                      </td><td rowspan="1" colspan="1">10</td><td rowspan="1" colspan="1">28</td><td rowspan="1" colspan="1">03</td><td rowspan="1" colspan="1">16</td><td rowspan="1" colspan="1">21</td><td rowspan="1" colspan="1">36</td><td rowspan="1" colspan="1">05</td><td rowspan="1" colspan="1">11</td><td rowspan="1" colspan="1">09</td></tr><tr><td rowspan="1" colspan="1">
                        <italic>
                          <tp:taxon-name><tp:taxon-name-part taxon-name-part-type="genus" reg="Acheta">Acheta</tp:taxon-name-part><tp:taxon-name-part taxon-name-part-type="species" reg="hispanicus">hispanicus</tp:taxon-name-part></tp:taxon-name>
                        </italic>
                      </td><td rowspan="1" colspan="1">01</td><td rowspan="1" colspan="1">—</td><td rowspan="1" colspan="1">—</td><td rowspan="1" colspan="1">—</td><td rowspan="1" colspan="1">—</td><td rowspan="1" colspan="1">—</td><td rowspan="1" colspan="1">—</td><td rowspan="1" colspan="1">—</td><td rowspan="1" colspan="1">—</td></tr><tr><td rowspan="1" colspan="1">
                        <tp:taxon-name><tp:taxon-name-part taxon-name-part-type="genus" reg="Gryllus">Gryllus</tp:taxon-name-part> (<tp:taxon-name-part taxon-name-part-type="subgenus" reg="Gryllus">Gryllus</tp:taxon-name-part>) <tp:taxon-name-part taxon-name-part-type="species" reg="bimaculatus">bimaculatus</tp:taxon-name-part></tp:taxon-name>
                      </td><td rowspan="1" colspan="1">09</td><td rowspan="1" colspan="1">02</td><td rowspan="1" colspan="1">07</td><td rowspan="1" colspan="1">12</td><td rowspan="1" colspan="1">02</td><td rowspan="1" colspan="1">22</td><td rowspan="1" colspan="1">17</td><td rowspan="1" colspan="1">04</td><td rowspan="1" colspan="1">15</td></tr><tr><td rowspan="1" colspan="1">
                        <italic><tp:taxon-name><tp:taxon-name-part taxon-name-part-type="genus" reg="Gryllus">G</tp:taxon-name-part></tp:taxon-name> (<tp:taxon-name><tp:taxon-name-part taxon-name-part-type="subgenus" reg="Gryllus">Gryllus</tp:taxon-name-part></tp:taxon-name>) <tp:taxon-name><tp:taxon-name-part taxon-name-part-type="genus" reg="Gryllus"/><tp:taxon-name-part taxon-name-part-type="species" reg="campestris">campestris</tp:taxon-name-part></tp:taxon-name></italic>
                      </td><td rowspan="1" colspan="1">—</td><td rowspan="1" colspan="1">—</td><td rowspan="1" colspan="1">08</td><td rowspan="1" colspan="1">33</td><td rowspan="1" colspan="1">03</td><td rowspan="1" colspan="1">19</td><td rowspan="1" colspan="1">23</td><td rowspan="1" colspan="1">—</td><td rowspan="1" colspan="1">11</td></tr><tr><td rowspan="1" colspan="1">
                        <italic>
                          <tp:taxon-name><tp:taxon-name-part taxon-name-part-type="genus" reg="Gryllus">Gryllus</tp:taxon-name-part><tp:taxon-name-part taxon-name-part-type="species" reg="septentrionalis">septentrionalis</tp:taxon-name-part></tp:taxon-name>
                        </italic>
                      </td><td rowspan="1" colspan="1">—</td><td rowspan="1" colspan="1">—</td><td rowspan="1" colspan="1">—</td><td rowspan="1" colspan="1">01</td><td rowspan="1" colspan="1">—</td><td rowspan="1" colspan="1">—</td><td rowspan="1" colspan="1">—</td><td rowspan="1" colspan="1">—</td><td rowspan="1" colspan="1">—</td></tr><tr><td rowspan="1" colspan="1">
                        <tp:taxon-name><tp:taxon-name-part taxon-name-part-type="genus" reg="Gryllodes">Gryllodes</tp:taxon-name-part><tp:taxon-name-part taxon-name-part-type="species" reg="sigillatus">sigillatus</tp:taxon-name-part></tp:taxon-name>
                      </td><td rowspan="1" colspan="1">02</td><td rowspan="1" colspan="1">09</td><td rowspan="1" colspan="1">18</td><td rowspan="1" colspan="1">24</td><td rowspan="1" colspan="1">—</td><td rowspan="1" colspan="1">13</td><td rowspan="1" colspan="1">05</td><td rowspan="1" colspan="1">—</td><td rowspan="1" colspan="1">—</td></tr><tr><td rowspan="1" colspan="1">
                        <italic>
                          <tp:taxon-name><tp:taxon-name-part taxon-name-part-type="genus" reg="Gryllodes">Gryllodes</tp:taxon-name-part><tp:taxon-name-part taxon-name-part-type="species" reg="supplicans">supplicans</tp:taxon-name-part></tp:taxon-name>
                        </italic>
                      </td><td rowspan="1" colspan="1">—</td><td rowspan="1" colspan="1">—</td><td rowspan="1" colspan="1">—</td><td rowspan="1" colspan="1">01</td><td rowspan="1" colspan="1">02</td><td rowspan="1" colspan="1">—</td><td rowspan="1" colspan="1">—</td><td rowspan="1" colspan="1">—</td><td rowspan="1" colspan="1">—</td></tr><tr><td rowspan="1" colspan="1">
                        <italic>
                          <tp:taxon-name><tp:taxon-name-part taxon-name-part-type="genus" reg="Callogryllus">Callogryllus</tp:taxon-name-part><tp:taxon-name-part taxon-name-part-type="species" reg="saeedi">saeedi</tp:taxon-name-part></tp:taxon-name>
                        </italic>
                      </td><td rowspan="1" colspan="1">—</td><td rowspan="1" colspan="1">—</td><td rowspan="1" colspan="1">—</td><td rowspan="1" colspan="1">—</td><td rowspan="1" colspan="1">—</td><td rowspan="1" colspan="1">—</td><td rowspan="1" colspan="1">—</td><td rowspan="1" colspan="1">05</td><td rowspan="1" colspan="1">—</td></tr><tr><td rowspan="1" colspan="1">
                        <italic>
                          <tp:taxon-name><tp:taxon-name-part taxon-name-part-type="genus" reg="Callogryllus">Callogryllus</tp:taxon-name-part><tp:taxon-name-part taxon-name-part-type="species" reg="ovilongus">ovilongus</tp:taxon-name-part></tp:taxon-name>
                        </italic>
                      </td><td rowspan="1" colspan="1">—</td><td rowspan="1" colspan="1">—</td><td rowspan="1" colspan="1">—</td><td rowspan="1" colspan="1">—</td><td rowspan="1" colspan="1">—</td><td rowspan="1" colspan="1">04</td><td rowspan="1" colspan="1">—</td><td rowspan="1" colspan="1">—</td><td rowspan="1" colspan="1">—</td></tr><tr><td rowspan="1" colspan="1">
                        <italic>
                          <tp:taxon-name><tp:taxon-name-part taxon-name-part-type="genus" reg="Callogryllus">Callogryllus</tp:taxon-name-part><tp:taxon-name-part taxon-name-part-type="species" reg="bilineatus">bilineatus</tp:taxon-name-part></tp:taxon-name>
                        </italic>
                      </td><td rowspan="1" colspan="1">—</td><td rowspan="1" colspan="1">—</td><td rowspan="1" colspan="1">—</td><td rowspan="1" colspan="1">—</td><td rowspan="1" colspan="1">—</td><td rowspan="1" colspan="1">—</td><td rowspan="1" colspan="1">—</td><td rowspan="1" colspan="1">—</td><td rowspan="1" colspan="1">02</td></tr><tr><td rowspan="1" colspan="1">
                        <italic>
                          <tp:taxon-name><tp:taxon-name-part taxon-name-part-type="genus" reg="Modicogryllus">Modicogryllus</tp:taxon-name-part><tp:taxon-name-part taxon-name-part-type="species" reg="sindhensis">sindhensis</tp:taxon-name-part></tp:taxon-name>
                        </italic>
                      </td><td rowspan="1" colspan="1">—</td><td rowspan="1" colspan="1">—</td><td rowspan="1" colspan="1">—</td><td rowspan="1" colspan="1">01</td><td rowspan="1" colspan="1">—</td><td rowspan="1" colspan="1">—</td><td rowspan="1" colspan="1">—</td><td rowspan="1" colspan="1">—</td><td rowspan="1" colspan="1">—</td></tr><tr><td rowspan="1" colspan="1">
                        <tp:taxon-name><tp:taxon-name-part taxon-name-part-type="genus" reg="Teleogryllus">Teleogryllus</tp:taxon-name-part> (<tp:taxon-name-part taxon-name-part-type="subgenus" reg="Brachyteleogryllus">Brachyteleogryllus</tp:taxon-name-part>) <tp:taxon-name-part taxon-name-part-type="species" reg="occipitalis">occipitalis</tp:taxon-name-part></tp:taxon-name>
                      </td><td rowspan="1" colspan="1">01</td><td rowspan="1" colspan="1">—</td><td rowspan="1" colspan="1">—</td><td rowspan="1" colspan="1">—</td><td rowspan="1" colspan="1">—</td><td rowspan="1" colspan="1">—</td><td rowspan="1" colspan="1">—</td><td rowspan="1" colspan="1">—</td><td rowspan="1" colspan="1">—</td></tr><tr><td rowspan="1" colspan="1">
                        <tp:taxon-name><tp:taxon-name-part taxon-name-part-type="genus" reg="Teleogryllus">T.</tp:taxon-name-part>(<tp:taxon-name-part taxon-name-part-type="subgenus" reg="Brachyteleogryllus">Brachyteleogryllus</tp:taxon-name-part>) <tp:taxon-name-part taxon-name-part-type="species" reg="commodus">commodus</tp:taxon-name-part></tp:taxon-name>
                      </td><td rowspan="1" colspan="1">—</td><td rowspan="1" colspan="1">—</td><td rowspan="1" colspan="1">—</td><td rowspan="1" colspan="1">—</td><td rowspan="1" colspan="1">—</td><td rowspan="1" colspan="1">02</td><td rowspan="1" colspan="1">—</td><td rowspan="1" colspan="1">—</td><td rowspan="1" colspan="1">—</td></tr><tr><td rowspan="1" colspan="1">
                        <italic>
                          <tp:taxon-name><tp:taxon-name-part taxon-name-part-type="genus" reg="Lepidogryllus">Lepidogryllus</tp:taxon-name-part><tp:taxon-name-part taxon-name-part-type="species" reg="siamensis">siamensis</tp:taxon-name-part></tp:taxon-name>
                        </italic>
                      </td><td rowspan="1" colspan="1">—</td><td rowspan="1" colspan="1">—</td><td rowspan="1" colspan="1">—</td><td rowspan="1" colspan="1">01</td><td rowspan="1" colspan="1">—</td><td rowspan="1" colspan="1">—</td><td rowspan="1" colspan="1">—</td><td rowspan="1" colspan="1">—</td><td rowspan="1" colspan="1">—</td></tr><tr><td rowspan="1" colspan="1">
                        <italic>
                          <tp:taxon-name><tp:taxon-name-part taxon-name-part-type="genus" reg="Svercus">Svercus</tp:taxon-name-part><tp:taxon-name-part taxon-name-part-type="species" reg="palmetorum">palmetorum</tp:taxon-name-part></tp:taxon-name>
                        </italic>
                      </td><td rowspan="1" colspan="1">—</td><td rowspan="1" colspan="1">—</td><td rowspan="1" colspan="1">—</td><td rowspan="1" colspan="1">—</td><td rowspan="1" colspan="1">—</td><td rowspan="1" colspan="1">—</td><td rowspan="1" colspan="1">02</td><td rowspan="1" colspan="1">—</td><td rowspan="1" colspan="1">—</td></tr><tr><td rowspan="1" colspan="1">
                        <italic>
                          <tp:taxon-name><tp:taxon-name-part taxon-name-part-type="genus" reg="Miogryllus">Miogryllus</tp:taxon-name-part><tp:taxon-name-part taxon-name-part-type="species" reg="itaquiensis">itaquiensis</tp:taxon-name-part></tp:taxon-name>
                        </italic>
                      </td><td rowspan="1" colspan="1">—</td><td rowspan="1" colspan="1">—</td><td rowspan="1" colspan="1">01</td><td rowspan="1" colspan="1">—</td><td rowspan="1" colspan="1">—</td><td rowspan="1" colspan="1">—</td><td rowspan="1" colspan="1">—</td><td rowspan="1" colspan="1">—</td><td rowspan="1" colspan="1">—</td></tr><tr><td rowspan="1" colspan="1">
                        <italic>
                          <tp:taxon-name><tp:taxon-name-part taxon-name-part-type="genus" reg="Oecanthus">Oecanthus</tp:taxon-name-part><tp:taxon-name-part taxon-name-part-type="species" reg="fultoni">fultoni</tp:taxon-name-part></tp:taxon-name>
                        </italic>
                      </td><td rowspan="1" colspan="1">—</td><td rowspan="1" colspan="1">—</td><td rowspan="1" colspan="1">—</td><td rowspan="1" colspan="1">01</td><td rowspan="1" colspan="1">—</td><td rowspan="1" colspan="1">—</td><td rowspan="1" colspan="1">—</td><td rowspan="1" colspan="1">—</td><td rowspan="1" colspan="1">—</td></tr></tbody></table></table-wrap></tp:treatment-sec><ref-list><ref id="B3"><mixed-citation xmlns:xlink="http://www.w3.org/1999/xlink" xlink:type="simple"><person-group><name name-style="western"><surname>Banfield</surname><given-names>GL</given-names></name><name name-style="western"><surname>Cottier</surname><given-names>W</given-names></name></person-group> (<year>1948</year>) <article-title>Success of poison baits in eradicating crickets.</article-title><source>New Zealand Journal of Agricultural</source><volume>77</volume>: <fpage>569</fpage>–<lpage>571</lpage>. <ext-link xlink:type="simple" ext-link-type="doi" xlink:href="10.1080/00288233.1981.10420899">https://doi.org/10.1080/00288233.1981.10420899</ext-link></mixed-citation></ref><ref id="B23"><mixed-citation xmlns:xlink="http://www.w3.org/1999/xlink" xlink:type="simple"><person-group><name name-style="western"><surname>Reynolds</surname><given-names>DG</given-names></name><name name-style="western"><surname>Langton</surname><given-names>ACF</given-names></name></person-group> (<year>1973</year>) Black beetle and crickets in Northland. Proceedings of the 26<sup>th</sup> New Zealand weed and pest control conference, 182–183. <ext-link xlink:type="simple" ext-link-type="doi" xlink:href="10.30843/nzpp.1973.26.8926">https://doi.org/10.30843/nzpp.1973.26.8926</ext-link></mixed-citation></ref><ref id="B18"><mixed-citation xmlns:xlink="http://www.w3.org/1999/xlink" xlink:type="simple"><person-group><name name-style="western"><surname>Mill</surname><given-names>G</given-names></name></person-group> (<year>1978</year>) Crickets cause as much damage as drought. The Journal of the Department of Agriculture of Victoria 76: e268.</mixed-citation></ref><ref id="B6"><mixed-citation xmlns:xlink="http://www.w3.org/1999/xlink" xlink:type="simple"><person-group><name name-style="western"><surname>Cigliano</surname><given-names>MM</given-names></name><name name-style="western"><surname>Braun</surname><given-names>H</given-names></name><name name-style="western"><surname>Eades</surname><given-names>DC</given-names></name><name name-style="western"><surname>Otte</surname><given-names>D</given-names></name></person-group> (<year>2020</year>) <tp:taxon-name><tp:taxon-name-part taxon-name-part-type="order">Orthoptera</tp:taxon-name-part></tp:taxon-name> species file online, version 5.0/5.0. <ext-link xlink:type="simple" ext-link-type="uri" xlink:href="http://Orthoptera.SpeciesFile.org">http://Orthoptera.SpeciesFile.org</ext-link> [November 23, 2020]</mixed-citation></ref><ref id="B9"><mixed-citation xmlns:xlink="http://www.w3.org/1999/xlink" xlink:type="simple"><person-group><name name-style="western"><surname>Gorochov</surname><given-names>AV</given-names></name></person-group> (<year>1985</year>) <article-title>On the <tp:taxon-name><tp:taxon-name-part taxon-name-part-type="order">Orthoptera</tp:taxon-name-part></tp:taxon-name> subfamily of <tp:taxon-name><tp:taxon-name-part taxon-name-part-type="subfamily">Gryllinae</tp:taxon-name-part></tp:taxon-name> (<tp:taxon-name><tp:taxon-name-part taxon-name-part-type="order">Orthoptera</tp:taxon-name-part></tp:taxon-name>, <tp:taxon-name><tp:taxon-name-part taxon-name-part-type="genus">Gryllidae</tp:taxon-name-part></tp:taxon-name>) from eastern Indochina.</article-title> In: <person-group><name name-style="western"><surname>Medvedev</surname><given-names>LN</given-names></name></person-group> (<role>Ed.</role>) <issue-title>Insects of Vietnam.</issue-title><source>Nauka, Moscow</source>, <fpage>9</fpage>–<lpage>17</lpage>.</mixed-citation></ref><ref id="B10"><mixed-citation xmlns:xlink="http://www.w3.org/1999/xlink" xlink:type="simple"><person-group><name name-style="western"><surname>Gorochov</surname><given-names>AV</given-names></name></person-group> (<year>1988</year>) <article-title>New and little known tropical <tp:taxon-name><tp:taxon-name-part taxon-name-part-type="superfamily">Grylloidea</tp:taxon-name-part></tp:taxon-name> (<tp:taxon-name><tp:taxon-name-part taxon-name-part-type="order">Orthoptera</tp:taxon-name-part></tp:taxon-name>). Trudy Zoologicheskogo instituta Rossiĭskoĭ akademii nauk.</article-title><source>SSSR</source><volume>178</volume>: <fpage>3</fpage>–<lpage>31</lpage>.</mixed-citation></ref><ref id="B19"><mixed-citation xmlns:xlink="http://www.w3.org/1999/xlink" xlink:type="simple"><person-group><name name-style="western"><surname>Otte</surname><given-names>D</given-names></name></person-group> (<year>2006</year>) Eighty-Four New Cricket Species (<tp:taxon-name><tp:taxon-name-part taxon-name-part-type="order">Orthoptera</tp:taxon-name-part></tp:taxon-name>: <tp:taxon-name><tp:taxon-name-part taxon-name-part-type="superfamily">Grylloidea</tp:taxon-name-part></tp:taxon-name>) from La Selva, Costa Rica. Transactions of the American Entomological Society 132(3/4): 299–418. <ext-link xlink:type="simple" ext-link-type="doi" xlink:href="10.3157/0002-8320(2006)132[299:ENCSOG]2.0.CO;2">https://doi.org/10.3157/0002-8320(2006)132[299:ENCSOG]2.0.CO;2</ext-link></mixed-citation></ref><ref id="B15"><mixed-citation xmlns:xlink="http://www.w3.org/1999/xlink" xlink:type="simple"><person-group><name name-style="western"><surname>Ma</surname><given-names>LB</given-names></name><name name-style="western"><surname>Gorochov</surname><given-names>AV</given-names></name><name name-style="western"><surname>Zhang</surname><given-names>YL</given-names></name></person-group> (<year>2015</year>) <article-title>A new species of the genus <italic><tp:taxon-name><tp:taxon-name-part taxon-name-part-type="genus">Duolandrevus</tp:taxon-name-part></tp:taxon-name></italic> (<tp:taxon-name><tp:taxon-name-part taxon-name-part-type="order">Orthoptera</tp:taxon-name-part></tp:taxon-name>: <tp:taxon-name><tp:taxon-name-part taxon-name-part-type="genus">Gryllidae</tp:taxon-name-part></tp:taxon-name>: <tp:taxon-name><tp:taxon-name-part taxon-name-part-type="subfamily">Landrevinae</tp:taxon-name-part></tp:taxon-name>) from China.</article-title><source>Zootaxa</source><volume>3963</volume>(<issue>3</issue>): <fpage>443</fpage>–<lpage>449</lpage>. <ext-link xlink:type="simple" ext-link-type="doi" xlink:href="10.11646/zootaxa.3963.3.8">https://doi.org/https://doi.org/10.11646/zootaxa.3963.3.8</ext-link></mixed-citation></ref></ref-list></tp:taxon-treatment>
