# Supplementary material for: ﻿A review of Gryllidae (Grylloidea) with the description of one new species and four new distribution records from the Sindh Province, Pakistan
Source: Zookeys. 2021 Dec 15;1078:1–33. doi: 10.3897/zookeys.1078.69850 (PMC8695564; doi:10.3897/zookeys.1078.69850)
Supplement: XML Treatment for Callogryllus ovilongus [file zookeys.1078.69850-treatment14.xml]

<!DOCTYPE tp:taxon-treatment
  PUBLIC "-//TaxonX//DTD Taxonomic Treatment Publishing DTD v0 20100105//EN" "tax-treatment-NSO.dtd">
<tp:taxon-treatment xmlns:tp="http://www.plazi.org/taxpub"><tp:treatment-meta><kwd-group><label>Taxon classification</label><kwd>
                  <named-content content-type="kingdom">Animalia</named-content>
                </kwd><kwd>
                  <named-content content-type="order">Orthoptera</named-content>
                </kwd><kwd>
                  <named-content content-type="family">Gryllidae</named-content>
                </kwd></kwd-group><mixed-citation publication-type="journal"><person-group><name><surname>Sultana</surname><given-names>Riffat</given-names></name><name><surname>Sanam</surname><given-names>Surriya</given-names></name><name><surname>Kumar</surname><given-names>Santosh</given-names></name><name><surname>R</surname><given-names>Sheik Mohammad Shamsudeen</given-names></name><name><surname>Soomro</surname><given-names>Fakhra</given-names></name></person-group><article-title>﻿A review of <tp:taxon-name><tp:taxon-name-part taxon-name-part-type="genus" reg="Gryllidae">Gryllidae</tp:taxon-name-part></tp:taxon-name> (<tp:taxon-name><tp:taxon-name-part taxon-name-part-type="superfamily">Grylloidea</tp:taxon-name-part></tp:taxon-name>) with the description of one new species and four new distribution records from the Sindh Province, Pakistan</article-title><source>Zookeys</source><day>15</day><month>12</month><year>2021</year><volume>1078</volume><fpage>1</fpage><lpage>33</lpage><pub-id pub-id-type="doi">10.3897/zookeys.1078.69850</pub-id></mixed-citation></tp:treatment-meta><tp:nomenclature><label>﻿</label><tp:taxon-name>
                <object-id xmlns:xlink="http://www.w3.org/1999/xlink" content-type="arpha" xlink:type="simple">383C6267-8142-5FB4-B169-758569BF4226</object-id>
                <tp:taxon-name-part taxon-name-part-type="genus" reg="Callogryllus">Callogryllus</tp:taxon-name-part>
                <tp:taxon-name-part taxon-name-part-type="species" reg="ovilongus">ovilongus</tp:taxon-name-part>
              </tp:taxon-name><tp:taxon-authority>Saeed &amp; Yousuf, 2000</tp:taxon-authority><xref ref-type="fig" rid="F1">Figures 1</xref><xref ref-type="fig" rid="F2">, 2</xref><xref ref-type="fig" rid="F3">, 3</xref><xref ref-type="fig" rid="F4">, 4</xref><xref ref-type="fig" rid="F5">, 5</xref><xref ref-type="fig" rid="F6">, 6</xref><xref ref-type="fig" rid="F7">, 7</xref><xref ref-type="fig" rid="F8">, 8</xref><xref ref-type="fig" rid="F9">, 9</xref><xref ref-type="fig" rid="F10">, 10</xref><xref ref-type="fig" rid="F11">, 11</xref><xref ref-type="table" rid="T1">, Table 1</xref></tp:nomenclature><tp:treatment-sec sec-type="material" id="SECID0EOYCI"><title>Material examined.</title><p>Pakistan, <bold>Sindh Prov.</bold> • 4♀; Riffat, Surriya; 16 Sep. 2020; Nagarparkar <named-content xmlns:xlink="http://www.w3.org/1999/xlink" content-type="dwc:verbatimCoordinates" xlink:type="simple"><named-content content-type="geo-json" specific-use="{&#34;type&#34;:&#34;Point&#34;,&#34;coordinates&#34;:[70.755500,24.357200]}" id="NCID0EZYCI" xlink:type="simple">24.3572°N, 70.7555°E</named-content></named-content>.</p></tp:treatment-sec><tp:treatment-sec sec-type="description" id="SECID0E5YCI"><title>Description.</title><p>Medium size. Colouration yellow (Fig. <xref ref-type="fig" rid="F1">1Q</xref>). Head short, narrow, very neat. Eyes rounded, moderately projecting; ocelli small (Fig. <xref ref-type="fig" rid="F3">3F</xref>). Pronotum 1.5 × as wide as long, slightly concave at anterior margin, straight at posterior margin; one side rather strongly convex (Fig. <xref ref-type="fig" rid="F5">5G</xref>). Elytra yellow, reduced (Fig. <xref ref-type="fig" rid="F10">10D</xref>). No wings. Legs light yellow, hind femora thick at base and slightly narrow at posterior, armed with six internal spines. Hind tibiae small, narrow, and straight. Abdomen dark yellowish above, pubescent and pale yellow beneath. Ovipositor rather long, very slender with extremely narrow, acute apical valves (Fig. <xref ref-type="fig" rid="F1">1Q</xref>).</p><p><bold>Female</bold>: <abbrev xmlns:xlink="http://www.w3.org/1999/xlink" xlink:title="Length of head" id="ABBRID0E3ZCI" xlink:type="simple">LH</abbrev> 3.85 (<abbrev xmlns:xlink="http://www.w3.org/1999/xlink" xlink:title="millimetres" id="ABBRID0EA1CI" xlink:type="simple">mm</abbrev>), <abbrev xmlns:xlink="http://www.w3.org/1999/xlink" xlink:title="Length of pronotum" id="ABBRID0EE1CI" xlink:type="simple">LP</abbrev> 3.5 (<abbrev xmlns:xlink="http://www.w3.org/1999/xlink" xlink:title="millimetres" id="ABBRID0EI1CI" xlink:type="simple">mm</abbrev>), LT 5.2 (<abbrev xmlns:xlink="http://www.w3.org/1999/xlink" xlink:title="millimetres" id="ABBRID0EM1CI" xlink:type="simple">mm</abbrev>), <abbrev xmlns:xlink="http://www.w3.org/1999/xlink" xlink:title="Length of femur" id="ABBRID0EQ1CI" xlink:type="simple">LF</abbrev> 4.1 (<abbrev xmlns:xlink="http://www.w3.org/1999/xlink" xlink:title="millimetres" id="ABBRID0EU1CI" xlink:type="simple">mm</abbrev>), LO 15 (<abbrev xmlns:xlink="http://www.w3.org/1999/xlink" xlink:title="millimetres" id="ABBRID0EY1CI" xlink:type="simple">mm</abbrev>), <abbrev xmlns:xlink="http://www.w3.org/1999/xlink" xlink:title="total body length" id="ABBRID0E31CI" xlink:type="simple">TBL</abbrev> 16 (<abbrev xmlns:xlink="http://www.w3.org/1999/xlink" xlink:title="millimetres" id="ABBRID0EA2CI" xlink:type="simple">mm</abbrev>).</p></tp:treatment-sec><tp:treatment-sec sec-type="ecology" id="SECID0EE2CI"><title>Ecology.</title><p>During the present study, females of this species are reported from Nagarparkar, Desert Thar, from xerophytic plants which were surrounded by sagebrush and saltbush trees.</p></tp:treatment-sec><tp:treatment-sec sec-type="distribution" id="SECID0EJ2CI"><title>Global distribution.</title><p>China, India, Bangladesh, Nepal, Pakistan (<xref ref-type="bibr" rid="B6">Cigliano et al. 2020</xref>).</p></tp:treatment-sec><tp:treatment-sec sec-type="remarks" id="SECID0ET2CI"><title>Remarks.</title><p>This species was erected by <xref ref-type="bibr" rid="B25">Saeed (2000)</xref> from Peshawar, KPK based on a single female specimen; subsequently <xref ref-type="bibr" rid="B17">Malik et al. (2013)</xref> reported its male from the Hyderabad -Sindh. We have a single female from the rocky area of Nagarparkar and confirm its presence in the desert area.</p></tp:treatment-sec><tp:treatment-sec><!--Section generated to contain objects referenced in tp:taxon-treatment.--><fig id="F1" position="float" orientation="portrait"><object-id xmlns:xlink="http://www.w3.org/1999/xlink" content-type="doi" xlink:type="simple">10.3897/zookeys.1078.69850.figure1</object-id><object-id xmlns:xlink="http://www.w3.org/1999/xlink" content-type="arpha" xlink:type="simple">C84300C4-E82B-5E8C-BD74-68C4AF92A15F</object-id><label>Figure 1.</label><caption><p><bold>A</bold> male and female dorsal and lateral view of <tp:taxon-name><tp:taxon-name-part taxon-name-part-type="genus" reg="Gryllidae">Gryllidae</tp:taxon-name-part></tp:taxon-name> species. Subfamily <tp:taxon-name><tp:taxon-name-part taxon-name-part-type="subfamily">Gryllinae</tp:taxon-name-part></tp:taxon-name>: 1, 2 <italic><tp:taxon-name><tp:taxon-name-part taxon-name-part-type="genus" reg="Acheta">Acheta</tp:taxon-name-part><tp:taxon-name-part taxon-name-part-type="species" reg="domesticus">domesticus</tp:taxon-name-part></tp:taxon-name></italic> ♂♀, 3 <italic><tp:taxon-name><tp:taxon-name-part taxon-name-part-type="genus" reg="Acheta">A.</tp:taxon-name-part><tp:taxon-name-part taxon-name-part-type="species" reg="hispanicus">hispanicus</tp:taxon-name-part></tp:taxon-name></italic> ♂, 4, 5 <tp:taxon-name><tp:taxon-name-part taxon-name-part-type="genus" reg="Gryllus">Gryllus</tp:taxon-name-part> (<tp:taxon-name-part taxon-name-part-type="subgenus" reg="Gryllus">Gryllus</tp:taxon-name-part>) <tp:taxon-name-part taxon-name-part-type="species" reg="bimaculatus">bimaculatus</tp:taxon-name-part></tp:taxon-name> ♀♂, 6 <tp:taxon-name><tp:taxon-name-part taxon-name-part-type="genus" reg="Gryllidae">G.</tp:taxon-name-part> (<tp:taxon-name-part taxon-name-part-type="subgenus" reg="Gryllus">Gryllus</tp:taxon-name-part>) <tp:taxon-name-part taxon-name-part-type="species" reg="campestris">campestris</tp:taxon-name-part></tp:taxon-name> ♀, 7 <italic><tp:taxon-name><tp:taxon-name-part taxon-name-part-type="genus" reg="Gryllus">G.</tp:taxon-name-part><tp:taxon-name-part taxon-name-part-type="species" reg="septentrionalis">septentrionalis</tp:taxon-name-part></tp:taxon-name></italic> ♀, 8 <italic><tp:taxon-name><tp:taxon-name-part taxon-name-part-type="genus" reg="Gryllodes">Gryllodes</tp:taxon-name-part><tp:taxon-name-part taxon-name-part-type="species" reg="sigillatus">sigillatus</tp:taxon-name-part></tp:taxon-name></italic> ♂ <bold>B</bold> male and female dorsal and lateral view of <tp:taxon-name><tp:taxon-name-part taxon-name-part-type="genus" reg="Gryllidae">Gryllidae</tp:taxon-name-part></tp:taxon-name> species. Subfamily <tp:taxon-name><tp:taxon-name-part taxon-name-part-type="subfamily">Gryllinae</tp:taxon-name-part></tp:taxon-name>: 9 <italic><tp:taxon-name><tp:taxon-name-part taxon-name-part-type="genus" reg="Gryllodes">Gryllodes</tp:taxon-name-part><tp:taxon-name-part taxon-name-part-type="species" reg="supplicans">supplicans</tp:taxon-name-part></tp:taxon-name></italic> ♀, 10 <tp:taxon-name><tp:taxon-name-part taxon-name-part-type="genus" reg="Teleogryllus">Teleogryllus</tp:taxon-name-part> (<tp:taxon-name-part taxon-name-part-type="subgenus" reg="Brachyteleogryllus">Brachyteleogryllus</tp:taxon-name-part>) <tp:taxon-name-part taxon-name-part-type="species" reg="occipitalis">occipitalis</tp:taxon-name-part></tp:taxon-name> ♀, 11,12 <tp:taxon-name><tp:taxon-name-part taxon-name-part-type="genus" reg="Teleogryllus">T.</tp:taxon-name-part> (<tp:taxon-name-part taxon-name-part-type="subgenus" reg="Brachyteleogryllus">Brachyteleogryllus</tp:taxon-name-part>) <tp:taxon-name-part taxon-name-part-type="species" reg="commodus">commodus</tp:taxon-name-part></tp:taxon-name> ♂♀, 13 <italic><tp:taxon-name><tp:taxon-name-part taxon-name-part-type="genus" reg="Modicogryllus">Modicogryllus</tp:taxon-name-part><tp:taxon-name-part taxon-name-part-type="species" reg="sindhensis">sindhensis</tp:taxon-name-part></tp:taxon-name></italic> sp. nov. ♀, 14 <italic><tp:taxon-name><tp:taxon-name-part taxon-name-part-type="genus" reg="Svercus">Svercus</tp:taxon-name-part><tp:taxon-name-part taxon-name-part-type="species" reg="palmetorum">palmetorum</tp:taxon-name-part></tp:taxon-name></italic> ♀ <bold>C</bold> male and female dorsal and lateral view of <tp:taxon-name><tp:taxon-name-part taxon-name-part-type="genus" reg="Gryllidae">Gryllidae</tp:taxon-name-part></tp:taxon-name> species. Subfamily <tp:taxon-name><tp:taxon-name-part taxon-name-part-type="subfamily">Gryllinae</tp:taxon-name-part></tp:taxon-name>: 15 <italic><tp:taxon-name><tp:taxon-name-part taxon-name-part-type="genus" reg="Miogryllus">Miogryllus</tp:taxon-name-part><tp:taxon-name-part taxon-name-part-type="species" reg="itaquiensis">itaquiensis</tp:taxon-name-part></tp:taxon-name></italic> ♀, 16 <italic><tp:taxon-name><tp:taxon-name-part taxon-name-part-type="genus" reg="Callogryllus">Callogryllus</tp:taxon-name-part><tp:taxon-name-part taxon-name-part-type="species" reg="saeedi">saeedi</tp:taxon-name-part></tp:taxon-name></italic> ♀, 17 <italic><tp:taxon-name><tp:taxon-name-part taxon-name-part-type="genus" reg="Callogryllus">C.</tp:taxon-name-part><tp:taxon-name-part taxon-name-part-type="species" reg="ovilongus">ovilongus</tp:taxon-name-part></tp:taxon-name></italic> ♀, 18 <italic><tp:taxon-name><tp:taxon-name-part taxon-name-part-type="genus" reg="Callogryllus">C.</tp:taxon-name-part><tp:taxon-name-part taxon-name-part-type="species" reg="bilineatus">bilineatus</tp:taxon-name-part></tp:taxon-name></italic> ♀, 19 <italic><tp:taxon-name><tp:taxon-name-part taxon-name-part-type="genus" reg="Lepidogryllus">Lepidogryllus</tp:taxon-name-part><tp:taxon-name-part taxon-name-part-type="species" reg="siamensis">siamensis</tp:taxon-name-part></tp:taxon-name></italic> ♀, Subfamily <tp:taxon-name><tp:taxon-name-part taxon-name-part-type="subfamily">Oecanthinae</tp:taxon-name-part></tp:taxon-name>: 20 <italic><tp:taxon-name><tp:taxon-name-part taxon-name-part-type="genus" reg="Oecanthus">Oecanthus</tp:taxon-name-part><tp:taxon-name-part taxon-name-part-type="species" reg="fultoni">fultoni</tp:taxon-name-part></tp:taxon-name></italic> ♀. Abbreviations: D, dorsal, L, lateral. Scale bars: 2 <abbrev xmlns:xlink="http://www.w3.org/1999/xlink" xlink:title="millimetres" id="ABBRID0E3AAG" xlink:type="simple">mm</abbrev>.</p></caption><graphic xmlns:xlink="http://www.w3.org/1999/xlink" xlink:href="zookeys-1078-001-g001.jpg" position="float" orientation="portrait" xlink:type="simple" id="oo_623588.jpg"><uri content-type="original_file" xlink:type="simple">https://binary.pensoft.net/fig/623588</uri></graphic></fig><fig id="F2" position="float" orientation="portrait"><object-id xmlns:xlink="http://www.w3.org/1999/xlink" content-type="doi" xlink:type="simple">10.3897/zookeys.1078.69850.figure2</object-id><object-id xmlns:xlink="http://www.w3.org/1999/xlink" content-type="arpha" xlink:type="simple">6B140EAC-27EF-5160-9609-1655FBD775F5</object-id><label>Figure 2.</label><caption><p>Male and female head dorsal view of <tp:taxon-name><tp:taxon-name-part taxon-name-part-type="genus" reg="Gryllidae">Gryllidae</tp:taxon-name-part></tp:taxon-name> species. Subfamily <tp:taxon-name><tp:taxon-name-part taxon-name-part-type="subfamily">Gryllinae</tp:taxon-name-part></tp:taxon-name>: 1, 2 <italic><tp:taxon-name><tp:taxon-name-part taxon-name-part-type="genus" reg="Acheta">Acheta</tp:taxon-name-part><tp:taxon-name-part taxon-name-part-type="species" reg="domesticus">domesticus</tp:taxon-name-part></tp:taxon-name></italic> ♂♀, 3 <italic><tp:taxon-name><tp:taxon-name-part taxon-name-part-type="genus" reg="Acheta">A.</tp:taxon-name-part><tp:taxon-name-part taxon-name-part-type="species" reg="hispanicus">hispanicus</tp:taxon-name-part></tp:taxon-name></italic> ♂, 4, 5 <tp:taxon-name><tp:taxon-name-part taxon-name-part-type="genus" reg="Gryllus">Gryllus</tp:taxon-name-part> (<tp:taxon-name-part taxon-name-part-type="subgenus" reg="Gryllus">Gryllus</tp:taxon-name-part>) <tp:taxon-name-part taxon-name-part-type="species" reg="bimaculatus">bimaculatus</tp:taxon-name-part></tp:taxon-name> ♂♀, 6 <tp:taxon-name><tp:taxon-name-part taxon-name-part-type="genus" reg="Gryllidae">G.</tp:taxon-name-part> (<tp:taxon-name-part taxon-name-part-type="subgenus" reg="Gryllus">Gryllus</tp:taxon-name-part>) <tp:taxon-name-part taxon-name-part-type="species" reg="campestris">campestris</tp:taxon-name-part></tp:taxon-name> ♀, 7 <italic><tp:taxon-name><tp:taxon-name-part taxon-name-part-type="genus" reg="Gryllus">G.</tp:taxon-name-part><tp:taxon-name-part taxon-name-part-type="species" reg="septentrionalis">septentrionalis</tp:taxon-name-part></tp:taxon-name></italic> ♀, 8-<italic><tp:taxon-name><tp:taxon-name-part taxon-name-part-type="genus" reg="Gryllodes">Gryllodes</tp:taxon-name-part><tp:taxon-name-part taxon-name-part-type="species" reg="sigillatus">sigillatus</tp:taxon-name-part></tp:taxon-name></italic> ♂, 9 <italic><tp:taxon-name><tp:taxon-name-part taxon-name-part-type="genus" reg="Gryllodes">Gryllodes</tp:taxon-name-part><tp:taxon-name-part taxon-name-part-type="species" reg="supplicans">supplicans</tp:taxon-name-part></tp:taxon-name></italic> ♀, 10 <tp:taxon-name><tp:taxon-name-part taxon-name-part-type="genus" reg="Teleogryllus">T.</tp:taxon-name-part> (<tp:taxon-name-part taxon-name-part-type="subgenus" reg="Brachyteleogryllus">Brachyteleogryllus</tp:taxon-name-part>) <tp:taxon-name-part taxon-name-part-type="species" reg="commodus">commodus</tp:taxon-name-part></tp:taxon-name> ♂. Abbreviations: D, dorsal, L, lateral. Scale bars: 2 <abbrev xmlns:xlink="http://www.w3.org/1999/xlink" xlink:title="millimetres" id="ABBRID0EZEAG" xlink:type="simple">mm</abbrev>.</p></caption><graphic xmlns:xlink="http://www.w3.org/1999/xlink" xlink:href="zookeys-1078-001-g002.jpg" position="float" orientation="portrait" xlink:type="simple" id="oo_623589.jpg"><uri content-type="original_file" xlink:type="simple">https://binary.pensoft.net/fig/623589</uri></graphic></fig><fig id="F3" position="float" orientation="portrait"><object-id xmlns:xlink="http://www.w3.org/1999/xlink" content-type="doi" xlink:type="simple">10.3897/zookeys.1078.69850.figure3</object-id><object-id xmlns:xlink="http://www.w3.org/1999/xlink" content-type="arpha" xlink:type="simple">E75E565D-CA36-59B3-9981-1270E72E4A32</object-id><label>Figure 3.</label><caption><p>Male and female head dorsal view of <tp:taxon-name><tp:taxon-name-part taxon-name-part-type="genus" reg="Gryllidae">Gryllidae</tp:taxon-name-part></tp:taxon-name> species, subfamily <tp:taxon-name><tp:taxon-name-part taxon-name-part-type="subfamily">Gryllinae</tp:taxon-name-part></tp:taxon-name>: 11 <tp:taxon-name><tp:taxon-name-part taxon-name-part-type="genus" reg="Teleogryllus">T.</tp:taxon-name-part> (<tp:taxon-name-part taxon-name-part-type="subgenus" reg="Brachyteleogryllus">Brachyteleogryllus</tp:taxon-name-part>) <tp:taxon-name-part taxon-name-part-type="species" reg="commodus">commodus</tp:taxon-name-part></tp:taxon-name> ♀, 12 <italic><tp:taxon-name><tp:taxon-name-part taxon-name-part-type="genus" reg="Modicogryllus">Modicogryllus</tp:taxon-name-part><tp:taxon-name-part taxon-name-part-type="species" reg="sindhensis">sindhensis</tp:taxon-name-part></tp:taxon-name></italic> sp. nov. ♀,13 <italic><tp:taxon-name><tp:taxon-name-part taxon-name-part-type="genus" reg="Svercus">Svercus</tp:taxon-name-part><tp:taxon-name-part taxon-name-part-type="species" reg="palmetorum">palmetorum</tp:taxon-name-part></tp:taxon-name></italic> ♀, 14 <italic><tp:taxon-name><tp:taxon-name-part taxon-name-part-type="genus" reg="Miogryllus">Miogryllus</tp:taxon-name-part><tp:taxon-name-part taxon-name-part-type="species" reg="itaquiensis">itaquiensis</tp:taxon-name-part></tp:taxon-name></italic> ♀, 15 <italic><tp:taxon-name><tp:taxon-name-part taxon-name-part-type="genus" reg="Callogryllus">Callogryllus</tp:taxon-name-part><tp:taxon-name-part taxon-name-part-type="species" reg="saeedi">saeedi</tp:taxon-name-part></tp:taxon-name></italic> ♀, 16 <italic><tp:taxon-name><tp:taxon-name-part taxon-name-part-type="genus" reg="Callogryllus">C.</tp:taxon-name-part><tp:taxon-name-part taxon-name-part-type="species" reg="ovilongus">ovilongus</tp:taxon-name-part></tp:taxon-name></italic> ♀, 17 <italic><tp:taxon-name><tp:taxon-name-part taxon-name-part-type="genus" reg="Callogryllus">C.</tp:taxon-name-part><tp:taxon-name-part taxon-name-part-type="species" reg="bilineatus">bilineatus</tp:taxon-name-part></tp:taxon-name></italic> ♀, 18 <italic><tp:taxon-name><tp:taxon-name-part taxon-name-part-type="genus" reg="Lepidogryllus">Lepidogryllus</tp:taxon-name-part><tp:taxon-name-part taxon-name-part-type="species" reg="siamensis">siamensis</tp:taxon-name-part></tp:taxon-name></italic> ♀. Subfamily <tp:taxon-name><tp:taxon-name-part taxon-name-part-type="subfamily">Oecanthinae</tp:taxon-name-part></tp:taxon-name>: 19 <italic><tp:taxon-name><tp:taxon-name-part taxon-name-part-type="genus" reg="Oecanthus">Oecanthus</tp:taxon-name-part><tp:taxon-name-part taxon-name-part-type="species" reg="fultoni">fultoni</tp:taxon-name-part></tp:taxon-name></italic> ♀. Abbreviations: D, dorsal, L, lateral. Scale bars: 2 <abbrev xmlns:xlink="http://www.w3.org/1999/xlink" xlink:title="millimetres" id="ABBRID0ECXAI" xlink:type="simple">mm</abbrev>.</p></caption><graphic xmlns:xlink="http://www.w3.org/1999/xlink" xlink:href="zookeys-1078-001-g003.jpg" position="float" orientation="portrait" xlink:type="simple" id="oo_623590.jpg"><uri content-type="original_file" xlink:type="simple">https://binary.pensoft.net/fig/623590</uri></graphic></fig><fig id="F4" position="float" orientation="portrait"><object-id xmlns:xlink="http://www.w3.org/1999/xlink" content-type="doi" xlink:type="simple">10.3897/zookeys.1078.69850.figure4</object-id><object-id xmlns:xlink="http://www.w3.org/1999/xlink" content-type="arpha" xlink:type="simple">DC919422-E801-5283-84FE-8D61A0078A70</object-id><label>Figure 4.</label><caption><p>Male and female pronotum dorsal view of <tp:taxon-name><tp:taxon-name-part taxon-name-part-type="genus" reg="Gryllidae">Gryllidae</tp:taxon-name-part></tp:taxon-name> species, subfamily <tp:taxon-name><tp:taxon-name-part taxon-name-part-type="subfamily">Gryllinae</tp:taxon-name-part></tp:taxon-name>: 1, 2 <italic><tp:taxon-name><tp:taxon-name-part taxon-name-part-type="genus" reg="Acheta">Acheta</tp:taxon-name-part><tp:taxon-name-part taxon-name-part-type="species" reg="domesticus">domesticus</tp:taxon-name-part></tp:taxon-name></italic> ♂♀, 3 <italic><tp:taxon-name><tp:taxon-name-part taxon-name-part-type="genus" reg="Acheta">A.</tp:taxon-name-part><tp:taxon-name-part taxon-name-part-type="species" reg="hispanicus">hispanicus</tp:taxon-name-part></tp:taxon-name></italic> ♂, 4, 5 <tp:taxon-name><tp:taxon-name-part taxon-name-part-type="genus" reg="Gryllus">Gryllus</tp:taxon-name-part> (<tp:taxon-name-part taxon-name-part-type="subgenus" reg="Gryllus">Gryllus</tp:taxon-name-part>) <tp:taxon-name-part taxon-name-part-type="species" reg="bimaculatus">bimaculatus</tp:taxon-name-part></tp:taxon-name> ♂♀, 6 <tp:taxon-name><tp:taxon-name-part taxon-name-part-type="genus" reg="Gryllidae">G.</tp:taxon-name-part> (<tp:taxon-name-part taxon-name-part-type="subgenus" reg="Gryllus">Gryllus</tp:taxon-name-part>) <tp:taxon-name-part taxon-name-part-type="species" reg="campestris">campestris</tp:taxon-name-part></tp:taxon-name> ♀, 7 <italic><tp:taxon-name><tp:taxon-name-part taxon-name-part-type="genus" reg="Gryllus">G.</tp:taxon-name-part><tp:taxon-name-part taxon-name-part-type="species" reg="septentrionalis">septentrionalis</tp:taxon-name-part></tp:taxon-name></italic> ♀, 8 <italic><tp:taxon-name><tp:taxon-name-part taxon-name-part-type="genus" reg="Gryllodes">Gryllodes</tp:taxon-name-part><tp:taxon-name-part taxon-name-part-type="species" reg="sigillatus">sigillatus</tp:taxon-name-part></tp:taxon-name></italic> ♂, 9 <italic><tp:taxon-name><tp:taxon-name-part taxon-name-part-type="genus" reg="Gryllodes">Gryllodes</tp:taxon-name-part><tp:taxon-name-part taxon-name-part-type="species" reg="supplicans">supplicans</tp:taxon-name-part></tp:taxon-name></italic> ♀, 10 <tp:taxon-name><tp:taxon-name-part taxon-name-part-type="genus" reg="Teleogryllus">Teleogryllus</tp:taxon-name-part> (<tp:taxon-name-part taxon-name-part-type="subgenus" reg="Brachyteleogryllus">Brachyteleogryllus</tp:taxon-name-part>) <tp:taxon-name-part taxon-name-part-type="species" reg="occipitalis">occipitalis</tp:taxon-name-part></tp:taxon-name> ♀. Abbreviations: D, dorsal, L, lateral. Scale bars: 2 <abbrev xmlns:xlink="http://www.w3.org/1999/xlink" xlink:title="millimetres" id="ABBRID0E61AI" xlink:type="simple">mm</abbrev>.</p></caption><graphic xmlns:xlink="http://www.w3.org/1999/xlink" xlink:href="zookeys-1078-001-g004.jpg" position="float" orientation="portrait" xlink:type="simple" id="oo_623591.jpg"><uri content-type="original_file" xlink:type="simple">https://binary.pensoft.net/fig/623591</uri></graphic></fig><fig id="F5" position="float" orientation="portrait"><object-id xmlns:xlink="http://www.w3.org/1999/xlink" content-type="doi" xlink:type="simple">10.3897/zookeys.1078.69850.figure5</object-id><object-id xmlns:xlink="http://www.w3.org/1999/xlink" content-type="arpha" xlink:type="simple">D54CE297-F99F-579B-8279-4DF1F6154617</object-id><label>Figure 5.</label><caption><p>Male and female pronotum dorsal view of <tp:taxon-name><tp:taxon-name-part taxon-name-part-type="genus" reg="Gryllidae">Gryllidae</tp:taxon-name-part></tp:taxon-name> species, subfamily <tp:taxon-name><tp:taxon-name-part taxon-name-part-type="subfamily">Gryllinae</tp:taxon-name-part></tp:taxon-name>: 11, 12 <tp:taxon-name><tp:taxon-name-part taxon-name-part-type="genus" reg="Teleogryllus">T.</tp:taxon-name-part> (<tp:taxon-name-part taxon-name-part-type="subgenus" reg="Brachyteleogryllus">Brachyteleogryllus</tp:taxon-name-part>) <tp:taxon-name-part taxon-name-part-type="species" reg="commodus">commodus</tp:taxon-name-part></tp:taxon-name> ♂♀, 13 <italic><tp:taxon-name><tp:taxon-name-part taxon-name-part-type="genus" reg="Modicogryllus">Modicogryllus</tp:taxon-name-part><tp:taxon-name-part taxon-name-part-type="species" reg="sindhensis">sindhensis</tp:taxon-name-part></tp:taxon-name></italic> sp. nov. ♀,14 <italic><tp:taxon-name><tp:taxon-name-part taxon-name-part-type="genus" reg="Svercus">Svercus</tp:taxon-name-part><tp:taxon-name-part taxon-name-part-type="species" reg="palmetorum">palmetorum</tp:taxon-name-part></tp:taxon-name></italic> ♀, 15 <italic><tp:taxon-name><tp:taxon-name-part taxon-name-part-type="genus" reg="Miogryllus">Miogryllus</tp:taxon-name-part><tp:taxon-name-part taxon-name-part-type="species" reg="itaquiensis">itaquiensis</tp:taxon-name-part></tp:taxon-name></italic> ♀, 16 <italic><tp:taxon-name><tp:taxon-name-part taxon-name-part-type="genus" reg="Callogryllus">Callogryllus</tp:taxon-name-part><tp:taxon-name-part taxon-name-part-type="species" reg="saeedi">saeedi</tp:taxon-name-part></tp:taxon-name></italic> ♀, 17 <italic><tp:taxon-name><tp:taxon-name-part taxon-name-part-type="genus" reg="Callogryllus">C.</tp:taxon-name-part><tp:taxon-name-part taxon-name-part-type="species" reg="ovilongus">ovilongus</tp:taxon-name-part></tp:taxon-name></italic> ♀,18 <italic><tp:taxon-name><tp:taxon-name-part taxon-name-part-type="genus" reg="Callogryllus">C.</tp:taxon-name-part><tp:taxon-name-part taxon-name-part-type="species" reg="bilineatus">bilineatus</tp:taxon-name-part></tp:taxon-name></italic> ♀, 19 <italic><tp:taxon-name><tp:taxon-name-part taxon-name-part-type="genus" reg="Lepidogryllus">Lepidogryllus</tp:taxon-name-part><tp:taxon-name-part taxon-name-part-type="species" reg="siamensis">siamensis</tp:taxon-name-part></tp:taxon-name></italic> ♀, Subfamily <tp:taxon-name><tp:taxon-name-part taxon-name-part-type="subfamily">Oecanthinae</tp:taxon-name-part></tp:taxon-name>: 20 <italic><tp:taxon-name><tp:taxon-name-part taxon-name-part-type="genus" reg="Oecanthus">Oecanthus</tp:taxon-name-part><tp:taxon-name-part taxon-name-part-type="species" reg="fultoni">fultoni</tp:taxon-name-part></tp:taxon-name></italic> ♀. Abbreviations: D, dorsal, L, lateral. Scale bars: 2 <abbrev xmlns:xlink="http://www.w3.org/1999/xlink" xlink:title="millimetres" id="ABBRID0EEIBI" xlink:type="simple">mm</abbrev>.</p></caption><graphic xmlns:xlink="http://www.w3.org/1999/xlink" xlink:href="zookeys-1078-001-g005.jpg" position="float" orientation="portrait" xlink:type="simple" id="oo_623592.jpg"><uri content-type="original_file" xlink:type="simple">https://binary.pensoft.net/fig/623592</uri></graphic></fig><fig id="F6" position="float" orientation="portrait"><object-id xmlns:xlink="http://www.w3.org/1999/xlink" content-type="doi" xlink:type="simple">10.3897/zookeys.1078.69850.figure6</object-id><object-id xmlns:xlink="http://www.w3.org/1999/xlink" content-type="arpha" xlink:type="simple">FCE704F0-6B18-5A17-BDD4-5C14298C4CFA</object-id><label>Figure 6.</label><caption><p>Femur and Tibia dorsal view of <tp:taxon-name><tp:taxon-name-part taxon-name-part-type="genus" reg="Gryllidae">Gryllidae</tp:taxon-name-part></tp:taxon-name> species, subfamily <tp:taxon-name><tp:taxon-name-part taxon-name-part-type="subfamily">Gryllinae</tp:taxon-name-part></tp:taxon-name>: 1, 2 <italic><tp:taxon-name><tp:taxon-name-part taxon-name-part-type="genus" reg="Acheta">Acheta</tp:taxon-name-part><tp:taxon-name-part taxon-name-part-type="species" reg="domesticus">domesticus</tp:taxon-name-part></tp:taxon-name></italic> ♂♀, 3 <italic><tp:taxon-name><tp:taxon-name-part taxon-name-part-type="genus" reg="Acheta">A.</tp:taxon-name-part><tp:taxon-name-part taxon-name-part-type="species" reg="hispanicus">hispanicus</tp:taxon-name-part></tp:taxon-name></italic> ♂, 4, 5 <tp:taxon-name><tp:taxon-name-part taxon-name-part-type="genus" reg="Gryllus">Gryllus</tp:taxon-name-part> (<tp:taxon-name-part taxon-name-part-type="subgenus" reg="Gryllus">Gryllus</tp:taxon-name-part>) <tp:taxon-name-part taxon-name-part-type="species" reg="bimaculatus">bimaculatus</tp:taxon-name-part></tp:taxon-name> ♂♀, 6 <italic><tp:taxon-name><tp:taxon-name-part taxon-name-part-type="genus" reg="Gryllus">G.</tp:taxon-name-part><tp:taxon-name-part taxon-name-part-type="species" reg="septentrionalis">septentrionalis</tp:taxon-name-part></tp:taxon-name></italic> ♀, 7 <italic><tp:taxon-name><tp:taxon-name-part taxon-name-part-type="genus" reg="Gryllodes">Gryllodes</tp:taxon-name-part><tp:taxon-name-part taxon-name-part-type="species" reg="sigillatus">sigillatus</tp:taxon-name-part></tp:taxon-name></italic> ♂, 8 <italic><tp:taxon-name><tp:taxon-name-part taxon-name-part-type="genus" reg="Gryllodes">Gryllodes</tp:taxon-name-part><tp:taxon-name-part taxon-name-part-type="species" reg="supplicans">supplicans</tp:taxon-name-part></tp:taxon-name></italic> ♀, 9 <tp:taxon-name><tp:taxon-name-part taxon-name-part-type="genus" reg="Teleogryllus">Teleogryllus</tp:taxon-name-part> (<tp:taxon-name-part taxon-name-part-type="subgenus" reg="Brachyteleogryllus">Brachyteleogryllus</tp:taxon-name-part>) <tp:taxon-name-part taxon-name-part-type="species" reg="occipitalis">occipitalis</tp:taxon-name-part></tp:taxon-name> ♀, 10, 11 <tp:taxon-name><tp:taxon-name-part taxon-name-part-type="genus" reg="Teleogryllus">T.</tp:taxon-name-part> (<tp:taxon-name-part taxon-name-part-type="subgenus" reg="Brachyteleogryllus">Brachyteleogryllus</tp:taxon-name-part>) <tp:taxon-name-part taxon-name-part-type="species" reg="commodus">commodus</tp:taxon-name-part></tp:taxon-name> ♂♀, 12 <italic><tp:taxon-name><tp:taxon-name-part taxon-name-part-type="genus" reg="Modicogryllus">Modicogryllus</tp:taxon-name-part><tp:taxon-name-part taxon-name-part-type="species" reg="sindhensis">sindhensis</tp:taxon-name-part></tp:taxon-name></italic> sp. nov. ♀. Abbreviations: D, dorsal, L, lateral. Scale bars: 2 <abbrev xmlns:xlink="http://www.w3.org/1999/xlink" xlink:title="millimetres" id="ABBRID0EMMBI" xlink:type="simple">mm</abbrev>.</p></caption><graphic xmlns:xlink="http://www.w3.org/1999/xlink" xlink:href="zookeys-1078-001-g006.jpg" position="float" orientation="portrait" xlink:type="simple" id="oo_623593.jpg"><uri content-type="original_file" xlink:type="simple">https://binary.pensoft.net/fig/623593</uri></graphic></fig><fig id="F7" position="float" orientation="portrait"><object-id xmlns:xlink="http://www.w3.org/1999/xlink" content-type="doi" xlink:type="simple">10.3897/zookeys.1078.69850.figure7</object-id><object-id xmlns:xlink="http://www.w3.org/1999/xlink" content-type="arpha" xlink:type="simple">C3F825B8-53FF-5F18-8DC0-ED8CF666FE0A</object-id><label>Figure 7.</label><caption><p>Femur and tibia dorsal view of <tp:taxon-name><tp:taxon-name-part taxon-name-part-type="genus" reg="Gryllidae">Gryllidae</tp:taxon-name-part></tp:taxon-name> species, subfamily <tp:taxon-name><tp:taxon-name-part taxon-name-part-type="subfamily">Gryllinae</tp:taxon-name-part></tp:taxon-name>: 13 <italic><tp:taxon-name><tp:taxon-name-part taxon-name-part-type="genus" reg="Svercus">Svercus</tp:taxon-name-part><tp:taxon-name-part taxon-name-part-type="species" reg="palmetorum">palmetorum</tp:taxon-name-part></tp:taxon-name></italic> ♀, 14 <italic><tp:taxon-name><tp:taxon-name-part taxon-name-part-type="genus" reg="Miogryllus">Miogryllus</tp:taxon-name-part><tp:taxon-name-part taxon-name-part-type="species" reg="itaquiensis">itaquiensis</tp:taxon-name-part></tp:taxon-name></italic> ♀, 15 <italic><tp:taxon-name><tp:taxon-name-part taxon-name-part-type="genus" reg="Callogryllus">Callogryllus</tp:taxon-name-part><tp:taxon-name-part taxon-name-part-type="species" reg="saeedi">saeedi</tp:taxon-name-part></tp:taxon-name></italic> ♀, 16 <italic><tp:taxon-name><tp:taxon-name-part taxon-name-part-type="genus" reg="Callogryllus">C.</tp:taxon-name-part><tp:taxon-name-part taxon-name-part-type="species" reg="bilineatus">bilineatus</tp:taxon-name-part></tp:taxon-name></italic> ♀, 17 <italic><tp:taxon-name><tp:taxon-name-part taxon-name-part-type="genus" reg="Lepidogryllus">Lepidogryllus</tp:taxon-name-part><tp:taxon-name-part taxon-name-part-type="species" reg="siamensis">siamensis</tp:taxon-name-part></tp:taxon-name></italic> ♀, Subfamily <tp:taxon-name><tp:taxon-name-part taxon-name-part-type="subfamily">Oecanthinae</tp:taxon-name-part></tp:taxon-name>: 18 <italic><tp:taxon-name><tp:taxon-name-part taxon-name-part-type="genus" reg="Oecanthus">Oecanthus</tp:taxon-name-part><tp:taxon-name-part taxon-name-part-type="species" reg="fultoni">fultoni</tp:taxon-name-part></tp:taxon-name></italic> ♀. Abbreviations: D, dorsal, L, lateral. Scale bars: 2 <abbrev xmlns:xlink="http://www.w3.org/1999/xlink" xlink:title="millimetres" id="ABBRID0EUYBI" xlink:type="simple">mm</abbrev>.</p></caption><graphic xmlns:xlink="http://www.w3.org/1999/xlink" xlink:href="zookeys-1078-001-g007.jpg" position="float" orientation="portrait" xlink:type="simple" id="oo_623594.jpg"><uri content-type="original_file" xlink:type="simple">https://binary.pensoft.net/fig/623594</uri></graphic></fig><fig id="F8" position="float" orientation="portrait"><object-id xmlns:xlink="http://www.w3.org/1999/xlink" content-type="doi" xlink:type="simple">10.3897/zookeys.1078.69850.figure8</object-id><object-id xmlns:xlink="http://www.w3.org/1999/xlink" content-type="arpha" xlink:type="simple">94F6FA2B-893A-5B13-BDA7-56805B45FD3B</object-id><label>Figure 8.</label><caption><p>Male and female tegmen dorsal view of <tp:taxon-name><tp:taxon-name-part taxon-name-part-type="genus" reg="Gryllidae">Gryllidae</tp:taxon-name-part></tp:taxon-name> species, subfamily <tp:taxon-name><tp:taxon-name-part taxon-name-part-type="subfamily">Gryllinae</tp:taxon-name-part></tp:taxon-name>: 1, 2 <italic><tp:taxon-name><tp:taxon-name-part taxon-name-part-type="genus" reg="Acheta">Acheta</tp:taxon-name-part><tp:taxon-name-part taxon-name-part-type="species" reg="domesticus">domesticus</tp:taxon-name-part></tp:taxon-name></italic> ♂♀, 3 <italic><tp:taxon-name><tp:taxon-name-part taxon-name-part-type="genus" reg="Acheta">A.</tp:taxon-name-part><tp:taxon-name-part taxon-name-part-type="species" reg="hispanicus">hispanicus</tp:taxon-name-part></tp:taxon-name></italic> ♂, 4, 5 <tp:taxon-name><tp:taxon-name-part taxon-name-part-type="genus" reg="Gryllus">Gryllus</tp:taxon-name-part> (<tp:taxon-name-part taxon-name-part-type="subgenus" reg="Gryllus">Gryllus</tp:taxon-name-part>) <tp:taxon-name-part taxon-name-part-type="species" reg="bimaculatus">bimaculatus</tp:taxon-name-part></tp:taxon-name> ♂♀, 6 <tp:taxon-name><tp:taxon-name-part taxon-name-part-type="genus" reg="Gryllidae">G.</tp:taxon-name-part> (<tp:taxon-name-part taxon-name-part-type="subgenus" reg="Gryllus">Gryllus</tp:taxon-name-part>) <tp:taxon-name-part taxon-name-part-type="species" reg="campestris">campestris</tp:taxon-name-part></tp:taxon-name> ♀. Abbreviations: D, dorsal, L, lateral. Scale bars: 2 <abbrev xmlns:xlink="http://www.w3.org/1999/xlink" xlink:title="millimetres" id="ABBRID0EX4BI" xlink:type="simple">mm</abbrev>.</p></caption><graphic xmlns:xlink="http://www.w3.org/1999/xlink" xlink:href="zookeys-1078-001-g008.jpg" position="float" orientation="portrait" xlink:type="simple" id="oo_623595.jpg"><uri content-type="original_file" xlink:type="simple">https://binary.pensoft.net/fig/623595</uri></graphic></fig><fig id="F9" position="float" orientation="portrait"><object-id xmlns:xlink="http://www.w3.org/1999/xlink" content-type="doi" xlink:type="simple">10.3897/zookeys.1078.69850.figure9</object-id><object-id xmlns:xlink="http://www.w3.org/1999/xlink" content-type="arpha" xlink:type="simple">E1B00353-8CDB-581F-9677-0C44334F1604</object-id><label>Figure 9.</label><caption><p>Male and female tegmen dorsal view of <tp:taxon-name><tp:taxon-name-part taxon-name-part-type="genus" reg="Gryllidae">Gryllidae</tp:taxon-name-part></tp:taxon-name> species, subfamily <tp:taxon-name><tp:taxon-name-part taxon-name-part-type="subfamily">Gryllinae</tp:taxon-name-part></tp:taxon-name>: 7 <italic><tp:taxon-name><tp:taxon-name-part taxon-name-part-type="genus" reg="Gryllus">G.</tp:taxon-name-part><tp:taxon-name-part taxon-name-part-type="species" reg="septentrionalis">septentrionalis</tp:taxon-name-part></tp:taxon-name></italic> ♀, 8 <italic><tp:taxon-name><tp:taxon-name-part taxon-name-part-type="genus" reg="Gryllodes">Gryllodes</tp:taxon-name-part><tp:taxon-name-part taxon-name-part-type="species" reg="sigillatus">sigillatus</tp:taxon-name-part></tp:taxon-name></italic> ♂, 9 <italic><tp:taxon-name><tp:taxon-name-part taxon-name-part-type="genus" reg="Gryllodes">Gryllodes</tp:taxon-name-part><tp:taxon-name-part taxon-name-part-type="species" reg="Supplicans">Supplicans</tp:taxon-name-part></tp:taxon-name></italic> ♀, 10 <tp:taxon-name><tp:taxon-name-part taxon-name-part-type="genus" reg="Teleogryllus">Teleogryllus</tp:taxon-name-part> (<tp:taxon-name-part taxon-name-part-type="subgenus" reg="Brachyteleogryllus">Brachyteleogryllus</tp:taxon-name-part>) <tp:taxon-name-part taxon-name-part-type="species" reg="occipitalis">occipitalis</tp:taxon-name-part></tp:taxon-name> ♀, 11, 12 <tp:taxon-name><tp:taxon-name-part taxon-name-part-type="genus" reg="Teleogryllus">T.</tp:taxon-name-part> (<tp:taxon-name-part taxon-name-part-type="subgenus" reg="Brachyteleogryllus">Brachyteleogryllus</tp:taxon-name-part>) <tp:taxon-name-part taxon-name-part-type="species" reg="commodus">commodus</tp:taxon-name-part></tp:taxon-name> ♂♀, 13 <italic><tp:taxon-name><tp:taxon-name-part taxon-name-part-type="genus" reg="Modicogryllus">Modicogryllus</tp:taxon-name-part><tp:taxon-name-part taxon-name-part-type="species" reg="sindhensis">sindhensis</tp:taxon-name-part></tp:taxon-name></italic> sp. nov. ♀. Abbreviations: D, dorsal, L, lateral. Scale bars: 2 <abbrev xmlns:xlink="http://www.w3.org/1999/xlink" xlink:title="millimetres" id="ABBRID0E2ACI" xlink:type="simple">mm</abbrev>.</p></caption><graphic xmlns:xlink="http://www.w3.org/1999/xlink" xlink:href="zookeys-1078-001-g009.jpg" position="float" orientation="portrait" xlink:type="simple" id="oo_623596.jpg"><uri content-type="original_file" xlink:type="simple">https://binary.pensoft.net/fig/623596</uri></graphic></fig><fig id="F10" position="float" orientation="portrait"><object-id xmlns:xlink="http://www.w3.org/1999/xlink" content-type="doi" xlink:type="simple">10.3897/zookeys.1078.69850.figure10</object-id><object-id xmlns:xlink="http://www.w3.org/1999/xlink" content-type="arpha" xlink:type="simple">ED7367AC-6FA8-578A-B3F7-E283F67C8FEB</object-id><label>Figure 10.</label><caption><p>Male and female tegmen dorsal view of <tp:taxon-name><tp:taxon-name-part taxon-name-part-type="genus" reg="Gryllidae">Gryllidae</tp:taxon-name-part></tp:taxon-name> species, subfamily <tp:taxon-name><tp:taxon-name-part taxon-name-part-type="subfamily">Gryllinae</tp:taxon-name-part></tp:taxon-name>: 14 <italic><tp:taxon-name><tp:taxon-name-part taxon-name-part-type="genus" reg="Svercus">Svercus</tp:taxon-name-part><tp:taxon-name-part taxon-name-part-type="species" reg="palmetorum">palmetorum</tp:taxon-name-part></tp:taxon-name></italic> ♀, 15 <italic><tp:taxon-name><tp:taxon-name-part taxon-name-part-type="genus" reg="Miogryllus">Miogryllus</tp:taxon-name-part><tp:taxon-name-part taxon-name-part-type="species" reg="itaquiensis">itaquiensis</tp:taxon-name-part></tp:taxon-name></italic> ♀, 16 <italic><tp:taxon-name><tp:taxon-name-part taxon-name-part-type="genus" reg="Callogryllus">Callogryllus</tp:taxon-name-part><tp:taxon-name-part taxon-name-part-type="species" reg="saeedi">saeedi</tp:taxon-name-part></tp:taxon-name></italic> ♀, 17 <italic><tp:taxon-name><tp:taxon-name-part taxon-name-part-type="genus" reg="Callogryllus">C.</tp:taxon-name-part><tp:taxon-name-part taxon-name-part-type="species" reg="ovilongus">ovilongus</tp:taxon-name-part></tp:taxon-name></italic> ♀,18 <italic><tp:taxon-name><tp:taxon-name-part taxon-name-part-type="genus" reg="Callogryllus">C.</tp:taxon-name-part><tp:taxon-name-part taxon-name-part-type="species" reg="bilineatus">bilineatus</tp:taxon-name-part></tp:taxon-name></italic> ♀, 19 <italic><tp:taxon-name><tp:taxon-name-part taxon-name-part-type="genus" reg="Lepidogryllus">Lepidogryllus</tp:taxon-name-part><tp:taxon-name-part taxon-name-part-type="species" reg="siamensis">siamensis</tp:taxon-name-part></tp:taxon-name></italic> ♀, Subfamily <tp:taxon-name><tp:taxon-name-part taxon-name-part-type="subfamily">Oecanthinae</tp:taxon-name-part></tp:taxon-name>: 20 <italic><tp:taxon-name><tp:taxon-name-part taxon-name-part-type="genus" reg="Oecanthus">Oecanthus</tp:taxon-name-part><tp:taxon-name-part taxon-name-part-type="species" reg="fultoni">fultoni</tp:taxon-name-part></tp:taxon-name></italic> ♀. Abbreviations: D, dorsal, L, lateral. Scale bars: 2 <abbrev xmlns:xlink="http://www.w3.org/1999/xlink" xlink:title="millimetres" id="ABBRID0EJECI" xlink:type="simple">mm</abbrev>.</p></caption><graphic xmlns:xlink="http://www.w3.org/1999/xlink" xlink:href="zookeys-1078-001-g010.jpg" position="float" orientation="portrait" xlink:type="simple" id="oo_623597.jpg"><uri content-type="original_file" xlink:type="simple">https://binary.pensoft.net/fig/623597</uri></graphic></fig><fig id="F11" position="float" orientation="portrait"><object-id xmlns:xlink="http://www.w3.org/1999/xlink" content-type="doi" xlink:type="simple">10.3897/zookeys.1078.69850.figure11</object-id><object-id xmlns:xlink="http://www.w3.org/1999/xlink" content-type="arpha" xlink:type="simple">E8D0555E-0871-55E7-9751-8BEE1D966EAF</object-id><label>Figure 11.</label><caption><p><bold>A</bold> map of Pakistan <bold>B</bold> map of Sindh province <bold>C</bold> areas within Sindh province. Maps reproduced by ArcGIS 10.5.</p></caption><graphic xmlns:xlink="http://www.w3.org/1999/xlink" xlink:href="zookeys-1078-001-g011.jpg" position="float" orientation="portrait" xlink:type="simple" id="oo_623598.jpg"><uri content-type="original_file" xlink:type="simple">https://binary.pensoft.net/fig/623598</uri></graphic></fig><table-wrap id="T1" position="float" orientation="portrait"><label>Table 1.</label><caption><p>Distribution of <tp:taxon-name><tp:taxon-name-part taxon-name-part-type="genus" reg="Gryllidae">Gryllidae</tp:taxon-name-part></tp:taxon-name> species in different areas of Sindh, with numbers collected at each locality.</p></caption><table id="TID0EIPAI" rules="all"><tbody><tr><th rowspan="1" colspan="1">Species</th><th rowspan="1" colspan="1">Mithi</th><th rowspan="1" colspan="1">Naushahro feroze</th><th rowspan="1" colspan="1">Chachro</th><th rowspan="1" colspan="1">Umerkot</th><th rowspan="1" colspan="1">Nara</th><th rowspan="1" colspan="1">Nagarkarkar</th><th rowspan="1" colspan="1">Tharparkar</th><th rowspan="1" colspan="1">Sanghar</th><th rowspan="1" colspan="1">Islamkot</th></tr><tr><td rowspan="1" colspan="1">
                        <italic>
                          <tp:taxon-name><tp:taxon-name-part taxon-name-part-type="genus" reg="Acheta">Acheta</tp:taxon-name-part><tp:taxon-name-part taxon-name-part-type="species" reg="domesticus">domesticus</tp:taxon-name-part></tp:taxon-name>
                        </italic>
                      </td><td rowspan="1" colspan="1">10</td><td rowspan="1" colspan="1">28</td><td rowspan="1" colspan="1">03</td><td rowspan="1" colspan="1">16</td><td rowspan="1" colspan="1">21</td><td rowspan="1" colspan="1">36</td><td rowspan="1" colspan="1">05</td><td rowspan="1" colspan="1">11</td><td rowspan="1" colspan="1">09</td></tr><tr><td rowspan="1" colspan="1">
                        <italic>
                          <tp:taxon-name><tp:taxon-name-part taxon-name-part-type="genus" reg="Acheta">Acheta</tp:taxon-name-part><tp:taxon-name-part taxon-name-part-type="species" reg="hispanicus">hispanicus</tp:taxon-name-part></tp:taxon-name>
                        </italic>
                      </td><td rowspan="1" colspan="1">01</td><td rowspan="1" colspan="1">—</td><td rowspan="1" colspan="1">—</td><td rowspan="1" colspan="1">—</td><td rowspan="1" colspan="1">—</td><td rowspan="1" colspan="1">—</td><td rowspan="1" colspan="1">—</td><td rowspan="1" colspan="1">—</td><td rowspan="1" colspan="1">—</td></tr><tr><td rowspan="1" colspan="1">
                        <tp:taxon-name><tp:taxon-name-part taxon-name-part-type="genus" reg="Gryllus">Gryllus</tp:taxon-name-part> (<tp:taxon-name-part taxon-name-part-type="subgenus" reg="Gryllus">Gryllus</tp:taxon-name-part>) <tp:taxon-name-part taxon-name-part-type="species" reg="bimaculatus">bimaculatus</tp:taxon-name-part></tp:taxon-name>
                      </td><td rowspan="1" colspan="1">09</td><td rowspan="1" colspan="1">02</td><td rowspan="1" colspan="1">07</td><td rowspan="1" colspan="1">12</td><td rowspan="1" colspan="1">02</td><td rowspan="1" colspan="1">22</td><td rowspan="1" colspan="1">17</td><td rowspan="1" colspan="1">04</td><td rowspan="1" colspan="1">15</td></tr><tr><td rowspan="1" colspan="1">
                        <italic><tp:taxon-name><tp:taxon-name-part taxon-name-part-type="genus" reg="Gryllus">G</tp:taxon-name-part></tp:taxon-name> (<tp:taxon-name><tp:taxon-name-part taxon-name-part-type="subgenus" reg="Gryllus">Gryllus</tp:taxon-name-part></tp:taxon-name>) <tp:taxon-name><tp:taxon-name-part taxon-name-part-type="genus" reg="Gryllus"/><tp:taxon-name-part taxon-name-part-type="species" reg="campestris">campestris</tp:taxon-name-part></tp:taxon-name></italic>
                      </td><td rowspan="1" colspan="1">—</td><td rowspan="1" colspan="1">—</td><td rowspan="1" colspan="1">08</td><td rowspan="1" colspan="1">33</td><td rowspan="1" colspan="1">03</td><td rowspan="1" colspan="1">19</td><td rowspan="1" colspan="1">23</td><td rowspan="1" colspan="1">—</td><td rowspan="1" colspan="1">11</td></tr><tr><td rowspan="1" colspan="1">
                        <italic>
                          <tp:taxon-name><tp:taxon-name-part taxon-name-part-type="genus" reg="Gryllus">Gryllus</tp:taxon-name-part><tp:taxon-name-part taxon-name-part-type="species" reg="septentrionalis">septentrionalis</tp:taxon-name-part></tp:taxon-name>
                        </italic>
                      </td><td rowspan="1" colspan="1">—</td><td rowspan="1" colspan="1">—</td><td rowspan="1" colspan="1">—</td><td rowspan="1" colspan="1">01</td><td rowspan="1" colspan="1">—</td><td rowspan="1" colspan="1">—</td><td rowspan="1" colspan="1">—</td><td rowspan="1" colspan="1">—</td><td rowspan="1" colspan="1">—</td></tr><tr><td rowspan="1" colspan="1">
                        <tp:taxon-name><tp:taxon-name-part taxon-name-part-type="genus" reg="Gryllodes">Gryllodes</tp:taxon-name-part><tp:taxon-name-part taxon-name-part-type="species" reg="sigillatus">sigillatus</tp:taxon-name-part></tp:taxon-name>
                      </td><td rowspan="1" colspan="1">02</td><td rowspan="1" colspan="1">09</td><td rowspan="1" colspan="1">18</td><td rowspan="1" colspan="1">24</td><td rowspan="1" colspan="1">—</td><td rowspan="1" colspan="1">13</td><td rowspan="1" colspan="1">05</td><td rowspan="1" colspan="1">—</td><td rowspan="1" colspan="1">—</td></tr><tr><td rowspan="1" colspan="1">
                        <italic>
                          <tp:taxon-name><tp:taxon-name-part taxon-name-part-type="genus" reg="Gryllodes">Gryllodes</tp:taxon-name-part><tp:taxon-name-part taxon-name-part-type="species" reg="supplicans">supplicans</tp:taxon-name-part></tp:taxon-name>
                        </italic>
                      </td><td rowspan="1" colspan="1">—</td><td rowspan="1" colspan="1">—</td><td rowspan="1" colspan="1">—</td><td rowspan="1" colspan="1">01</td><td rowspan="1" colspan="1">02</td><td rowspan="1" colspan="1">—</td><td rowspan="1" colspan="1">—</td><td rowspan="1" colspan="1">—</td><td rowspan="1" colspan="1">—</td></tr><tr><td rowspan="1" colspan="1">
                        <italic>
                          <tp:taxon-name><tp:taxon-name-part taxon-name-part-type="genus" reg="Callogryllus">Callogryllus</tp:taxon-name-part><tp:taxon-name-part taxon-name-part-type="species" reg="saeedi">saeedi</tp:taxon-name-part></tp:taxon-name>
                        </italic>
                      </td><td rowspan="1" colspan="1">—</td><td rowspan="1" colspan="1">—</td><td rowspan="1" colspan="1">—</td><td rowspan="1" colspan="1">—</td><td rowspan="1" colspan="1">—</td><td rowspan="1" colspan="1">—</td><td rowspan="1" colspan="1">—</td><td rowspan="1" colspan="1">05</td><td rowspan="1" colspan="1">—</td></tr><tr><td rowspan="1" colspan="1">
                        <italic>
                          <tp:taxon-name><tp:taxon-name-part taxon-name-part-type="genus" reg="Callogryllus">Callogryllus</tp:taxon-name-part><tp:taxon-name-part taxon-name-part-type="species" reg="ovilongus">ovilongus</tp:taxon-name-part></tp:taxon-name>
                        </italic>
                      </td><td rowspan="1" colspan="1">—</td><td rowspan="1" colspan="1">—</td><td rowspan="1" colspan="1">—</td><td rowspan="1" colspan="1">—</td><td rowspan="1" colspan="1">—</td><td rowspan="1" colspan="1">04</td><td rowspan="1" colspan="1">—</td><td rowspan="1" colspan="1">—</td><td rowspan="1" colspan="1">—</td></tr><tr><td rowspan="1" colspan="1">
                        <italic>
                          <tp:taxon-name><tp:taxon-name-part taxon-name-part-type="genus" reg="Callogryllus">Callogryllus</tp:taxon-name-part><tp:taxon-name-part taxon-name-part-type="species" reg="bilineatus">bilineatus</tp:taxon-name-part></tp:taxon-name>
                        </italic>
                      </td><td rowspan="1" colspan="1">—</td><td rowspan="1" colspan="1">—</td><td rowspan="1" colspan="1">—</td><td rowspan="1" colspan="1">—</td><td rowspan="1" colspan="1">—</td><td rowspan="1" colspan="1">—</td><td rowspan="1" colspan="1">—</td><td rowspan="1" colspan="1">—</td><td rowspan="1" colspan="1">02</td></tr><tr><td rowspan="1" colspan="1">
                        <italic>
                          <tp:taxon-name><tp:taxon-name-part taxon-name-part-type="genus" reg="Modicogryllus">Modicogryllus</tp:taxon-name-part><tp:taxon-name-part taxon-name-part-type="species" reg="sindhensis">sindhensis</tp:taxon-name-part></tp:taxon-name>
                        </italic>
                      </td><td rowspan="1" colspan="1">—</td><td rowspan="1" colspan="1">—</td><td rowspan="1" colspan="1">—</td><td rowspan="1" colspan="1">01</td><td rowspan="1" colspan="1">—</td><td rowspan="1" colspan="1">—</td><td rowspan="1" colspan="1">—</td><td rowspan="1" colspan="1">—</td><td rowspan="1" colspan="1">—</td></tr><tr><td rowspan="1" colspan="1">
                        <tp:taxon-name><tp:taxon-name-part taxon-name-part-type="genus" reg="Teleogryllus">Teleogryllus</tp:taxon-name-part> (<tp:taxon-name-part taxon-name-part-type="subgenus" reg="Brachyteleogryllus">Brachyteleogryllus</tp:taxon-name-part>) <tp:taxon-name-part taxon-name-part-type="species" reg="occipitalis">occipitalis</tp:taxon-name-part></tp:taxon-name>
                      </td><td rowspan="1" colspan="1">01</td><td rowspan="1" colspan="1">—</td><td rowspan="1" colspan="1">—</td><td rowspan="1" colspan="1">—</td><td rowspan="1" colspan="1">—</td><td rowspan="1" colspan="1">—</td><td rowspan="1" colspan="1">—</td><td rowspan="1" colspan="1">—</td><td rowspan="1" colspan="1">—</td></tr><tr><td rowspan="1" colspan="1">
                        <tp:taxon-name><tp:taxon-name-part taxon-name-part-type="genus" reg="Teleogryllus">T.</tp:taxon-name-part>(<tp:taxon-name-part taxon-name-part-type="subgenus" reg="Brachyteleogryllus">Brachyteleogryllus</tp:taxon-name-part>) <tp:taxon-name-part taxon-name-part-type="species" reg="commodus">commodus</tp:taxon-name-part></tp:taxon-name>
                      </td><td rowspan="1" colspan="1">—</td><td rowspan="1" colspan="1">—</td><td rowspan="1" colspan="1">—</td><td rowspan="1" colspan="1">—</td><td rowspan="1" colspan="1">—</td><td rowspan="1" colspan="1">02</td><td rowspan="1" colspan="1">—</td><td rowspan="1" colspan="1">—</td><td rowspan="1" colspan="1">—</td></tr><tr><td rowspan="1" colspan="1">
                        <italic>
                          <tp:taxon-name><tp:taxon-name-part taxon-name-part-type="genus" reg="Lepidogryllus">Lepidogryllus</tp:taxon-name-part><tp:taxon-name-part taxon-name-part-type="species" reg="siamensis">siamensis</tp:taxon-name-part></tp:taxon-name>
                        </italic>
                      </td><td rowspan="1" colspan="1">—</td><td rowspan="1" colspan="1">—</td><td rowspan="1" colspan="1">—</td><td rowspan="1" colspan="1">01</td><td rowspan="1" colspan="1">—</td><td rowspan="1" colspan="1">—</td><td rowspan="1" colspan="1">—</td><td rowspan="1" colspan="1">—</td><td rowspan="1" colspan="1">—</td></tr><tr><td rowspan="1" colspan="1">
                        <italic>
                          <tp:taxon-name><tp:taxon-name-part taxon-name-part-type="genus" reg="Svercus">Svercus</tp:taxon-name-part><tp:taxon-name-part taxon-name-part-type="species" reg="palmetorum">palmetorum</tp:taxon-name-part></tp:taxon-name>
                        </italic>
                      </td><td rowspan="1" colspan="1">—</td><td rowspan="1" colspan="1">—</td><td rowspan="1" colspan="1">—</td><td rowspan="1" colspan="1">—</td><td rowspan="1" colspan="1">—</td><td rowspan="1" colspan="1">—</td><td rowspan="1" colspan="1">02</td><td rowspan="1" colspan="1">—</td><td rowspan="1" colspan="1">—</td></tr><tr><td rowspan="1" colspan="1">
                        <italic>
                          <tp:taxon-name><tp:taxon-name-part taxon-name-part-type="genus" reg="Miogryllus">Miogryllus</tp:taxon-name-part><tp:taxon-name-part taxon-name-part-type="species" reg="itaquiensis">itaquiensis</tp:taxon-name-part></tp:taxon-name>
                        </italic>
                      </td><td rowspan="1" colspan="1">—</td><td rowspan="1" colspan="1">—</td><td rowspan="1" colspan="1">01</td><td rowspan="1" colspan="1">—</td><td rowspan="1" colspan="1">—</td><td rowspan="1" colspan="1">—</td><td rowspan="1" colspan="1">—</td><td rowspan="1" colspan="1">—</td><td rowspan="1" colspan="1">—</td></tr><tr><td rowspan="1" colspan="1">
                        <italic>
                          <tp:taxon-name><tp:taxon-name-part taxon-name-part-type="genus" reg="Oecanthus">Oecanthus</tp:taxon-name-part><tp:taxon-name-part taxon-name-part-type="species" reg="fultoni">fultoni</tp:taxon-name-part></tp:taxon-name>
                        </italic>
                      </td><td rowspan="1" colspan="1">—</td><td rowspan="1" colspan="1">—</td><td rowspan="1" colspan="1">—</td><td rowspan="1" colspan="1">01</td><td rowspan="1" colspan="1">—</td><td rowspan="1" colspan="1">—</td><td rowspan="1" colspan="1">—</td><td rowspan="1" colspan="1">—</td><td rowspan="1" colspan="1">—</td></tr></tbody></table></table-wrap></tp:treatment-sec><ref-list><ref id="B6"><mixed-citation xmlns:xlink="http://www.w3.org/1999/xlink" xlink:type="simple"><person-group><name name-style="western"><surname>Cigliano</surname><given-names>MM</given-names></name><name name-style="western"><surname>Braun</surname><given-names>H</given-names></name><name name-style="western"><surname>Eades</surname><given-names>DC</given-names></name><name name-style="western"><surname>Otte</surname><given-names>D</given-names></name></person-group> (<year>2020</year>) <tp:taxon-name><tp:taxon-name-part taxon-name-part-type="order">Orthoptera</tp:taxon-name-part></tp:taxon-name> species file online, version 5.0/5.0. <ext-link xlink:type="simple" ext-link-type="uri" xlink:href="http://Orthoptera.SpeciesFile.org">http://Orthoptera.SpeciesFile.org</ext-link> [November 23, 2020]</mixed-citation></ref><ref id="B25"><mixed-citation xmlns:xlink="http://www.w3.org/1999/xlink" xlink:type="simple"><person-group><name name-style="western"><surname>Saeed</surname><given-names>A</given-names></name></person-group> (<year>2000</year>) <article-title>New species and Records of some Crickets (<tp:taxon-name><tp:taxon-name-part taxon-name-part-type="subfamily">Gryllinae</tp:taxon-name-part></tp:taxon-name>: <tp:taxon-name><tp:taxon-name-part taxon-name-part-type="genus">Gryllidae</tp:taxon-name-part></tp:taxon-name>: <tp:taxon-name><tp:taxon-name-part taxon-name-part-type="order">Orthoptera</tp:taxon-name-part></tp:taxon-name>) from Pakistan.</article-title><source>International Journal of Agriculture and Biology</source><volume>2</volume>(<issue>3</issue>): <fpage>175</fpage>–<lpage>182</lpage>.</mixed-citation></ref><ref id="B17"><mixed-citation xmlns:xlink="http://www.w3.org/1999/xlink" xlink:type="simple"><person-group><name name-style="western"><surname>Malik</surname><given-names>S</given-names></name><name name-style="western"><surname>Soomro</surname><given-names>NM</given-names></name><name name-style="western"><surname>Baloach</surname><given-names>TJN</given-names></name><name name-style="western"><surname>Wagan</surname><given-names>MS</given-names></name></person-group> (<year>2013</year>) <article-title>A new species of genus <italic><tp:taxon-name><tp:taxon-name-part taxon-name-part-type="genus">Callogryllus</tp:taxon-name-part></tp:taxon-name></italic> Sjostedt (<tp:taxon-name><tp:taxon-name-part taxon-name-part-type="genus">Gryllidae</tp:taxon-name-part></tp:taxon-name>: <tp:taxon-name><tp:taxon-name-part taxon-name-part-type="order">Orthoptera</tp:taxon-name-part></tp:taxon-name>) from Sindh, Pakistan.</article-title><source>Sindh University Research Journal (Science Series)</source><volume>45</volume>(<issue>2</issue>): <fpage>289</fpage>–<lpage>290</lpage>.</mixed-citation></ref></ref-list></tp:taxon-treatment>
